# Supplementary material for: The genome of Medicago polymorpha provides insights into its edibility and nutritional value as a vegetable and forage legume
Source: Hortic Res. 2021 Mar 1;8:47. doi: 10.1038/s41438-021-00483-5 (PMC7917105; doi:10.1038/s41438-021-00483-5)
Supplement: Supplementary file 2 — Supplemental tables [file 41438_2021_483_MOESM2_ESM.xlsx]

## Sheet: Table S1
Table S1 Summary of sequencing data of the M. polymorpha genome.
Pair-end libraries	Total clean data (G)	Sequence coverage (X)
Illumina reads	59.2	112.83
Pacbio reads	57	117.18
HiC reads	62.59	123.89
Total	178.79	353.9

## Sheet: Table S2
Table S2 Quality assessment of the assembled genome of M. polymorpha using BUSCOs and CEGMA.
Benchmarking Universal Single-Copy Orthologs (BUSCOs)
Type	Number	Percent (%)
Complete BUSCOs (C)	1323	91.8
Complete and single-copy BUSCOs (S)	1236	85.8
Complete and duplicated BUSCOs (D)	86	6
Fragmented BUSCOs (F)	32	2.2
Missing BUSCOs (M)	86	6
Total BUSCO groups searched	1440	100
Core Eukaryotic Genes Mapping Approach (CEGMA)
%compelet	95.56
%complete+partial	96.77

## Sheet: Table S3
Table S3 Statistical summary of annotated genes in the M. polymorpha genome. Genes were annotated by combination of de novo, homology-based, and RNA-seq data.
		Total number of gene	Average transcript length(bp)	Average CDS length(bp)	Average exons number per gene	Average exons length(bp)	Average intro length(bp)
	Gene set
De novo	Augustus	34808	2918.33	1109.45	4.56	243.5	508.66
	GlimmerHMM	53982	6486.01	765.11	3.37	226.82	2410.59
	SNAP	32941	6538.09	590.51	4.55	129.82	1676.01
	Geneid	45152	5244.02	860.53	4.48	192.18	1260.44
	Genscan	23093	7345.53	114.03	2.19	52.16	6095.67
Homolog	G.max	23066	2999.59	1163.37	4.05	287.54	602.84
	T. subterraneum	17335	3195.01	1204.4	4.19	287.71	624.77
	M. truncatula	50034	1939.26	901.52	3.03	297.35	510.72
RNAseq	PASA	32589	3211.47	1081.88	5.15	209.99	512.89
	Cufflinks	38558	3730.2	1514.72	4.9	309.21	568.25
EVM		36578	3025.84	1075.64	4.5	239.17	557.63
Pasa-update*		36380	3355.02	1085.41	4.52	240.4	552.27
Final set*		36087	3358.49	1089.25	4.53	240.48	549.37
Note: *UTR region was included.

## Sheet: Table S4
Table S4 Summary of M. polymorpha gene annotation based on homology or functional classification.
	Number	Percent (%)
	(bp)
Total	36087
Swissprot	24580	68.1
Nr	34235	94.9
KEGG	23972	66.4
InterPro	31443	87.1
GO	23741	65.8
Pfam	24536	68
Annotated	35713	99
Unannotated	374	1

## Sheet: Table S5
Table S5 GO, KEGG, SwissProt and Nr description of expanded genes in M. polymorpha.
#Gene ID	GO description	KEGG description	SwissProt description	Pfam description	NR description
Mpo1G0010	Biological Process: photosynthetic electron transport in photosystem II (GO:0009772),Biological Process: photosynthesis, light reaction (GO:0019684),Molecular Function: electron transporter, transferring electrons within the cyclic electron transport pathway of photosynthesis activity (GO:0045156)	photosystem II Q(B) protein; K02703 photosystem II P680 reaction center D1 protein (A)	Photosystem II protein D1 OS=Pisum sativum GN=psbA PE=1 SV=3	Photosynthetic reaction centre protein	psbA gene product (chloroplast) [Brassica napus]
Mpo1G0049L	Molecular Function: purinergic nucleotide receptor activity (GO:0001614),Molecular Function: structural constituent of ribosome (GO:0003735),Molecular Function: ion channel activity (GO:0005216),Molecular Function: ATP binding (GO:0005524),Cellular Component: ribosome (GO:0005840),Biological Process: translation (GO:0006412),Biological Process: ion transport (GO:0006811),Cellular Component: membr…	rps3; ribosomal protein S3; K02982 small subunit ribosomal protein S3 (A)	30S ribosomal protein S3, chloroplastic OS=Lotus japonicus GN=rps3 PE=3 SV=1	Ribosomal protein S3, C-terminal domain	ribosomal protein S3 (chloroplast) [Medicago hybrida]
Mpo1G0072L	--	--	--	--	hypothetical protein MTR_3g055860 [Medicago truncatula]
Mpo1G0080L	Molecular Function: Rab GDP-dissociation inhibitor activity (GO:0005093),Biological Process: nitrogen compound metabolic process (GO:0006807),Biological Process: protein transport (GO:0015031)	benzyl alcohol O-benzoyltransferase; K19861 benzyl alcohol O-benzoyltransferase [EC:2.3.1.196 2.3.1.232] (A)	--	--	hypothetical protein MTR_3g098400 [Medicago truncatula]
Mpo1G0093L	--	--	--	--	hypothetical protein MTR_7g005980 [Medicago truncatula]
Mpo1G0114L	Molecular Function: iron ion binding (GO:0005506),Cellular Component: hemoglobin complex (GO:0005833),Biological Process: oxygen transport (GO:0015671),Molecular Function: oxygen binding (GO:0019825),Molecular Function: heme binding (GO:0020037)	--	--	--	hypothetical protein MTR_0003s0190 [Medicago truncatula]
Mpo1G0174L	Molecular Function: protein serine/threonine kinase activity (GO:0004674),Biological Process: protein phosphorylation (GO:0006468)	--	--	--	hypothetical protein MTR_4g096970 [Medicago truncatula]
Mpo1G0229L	Biological Process: G-protein coupled receptor signaling pathway (GO:0007186),Cellular Component: integral to membrane (GO:0016021),Molecular Function: growth hormone-releasing hormone receptor activity (GO:0016520)	--	--	--	FAR1 DNA-binding domain protein [Medicago truncatula]
Mpo1G0237L	Molecular Function: voltage-gated potassium channel activity (GO:0005249),Biological Process: potassium ion transport (GO:0006813),Cellular Component: voltage-gated potassium channel complex (GO:0008076)	--	--	Plant mobile domain	IMP dehydrogenase/GMP reductase, putative [Medicago truncatula]
Mpo1G0285L	Molecular Function: iron ion binding (GO:0005506),Molecular Function: oxidoreductase activity, acting on paired donors, with incorporation or reduction of molecular oxygen, reduced flavin or flavoprotein as one donor, and incorporation of one atom of oxygen (GO:0016712),Molecular Function: heme binding (GO:0020037),Biological Process: oxidation-reduction process (GO:0055114)	--	--	--	hypothetical protein MTR_8g107680 [Medicago truncatula]
Mpo1G0312L	Biological Process: spindle assembly (GO:0051225),Biological Process: centrosome organization (GO:0051297),Cellular Component: HAUS complex (GO:0070652)	--	--	--	hypothetical protein MTR_2g007310 [Medicago truncatula]
Mpo1G0318L	Cellular Component: nucleosome (GO:0000786),Molecular Function: DNA binding (GO:0003677),Biological Process: nucleosome assembly (GO:0006334)	--	--	--	hypothetical protein MTR_2g007310 [Medicago truncatula]
Mpo1G0323L	Cellular Component: extracellular region (GO:0005576),Biological Process: pathogenesis (GO:0009405),Cellular Component: integral to membrane (GO:0016021)	--	--	--	hypothetical protein MTR_0179s0040 [Medicago truncatula]
Mpo1G0331L	Molecular Function: neuropeptide Y receptor activity (GO:0004983),Biological Process: G-protein coupled receptor signaling pathway (GO:0007186),Cellular Component: integral to membrane (GO:0016021),Biological Process: intein-mediated protein splicing (GO:0016539)	--	--	--	hypothetical protein MTR_8g079370 [Medicago truncatula]
Mpo1G0335L	Molecular Function: DNA binding (GO:0003677),Molecular Function: ligand-activated sequence-specific DNA binding RNA polymerase II transcription factor activity (GO:0004879),Cellular Component: nucleus (GO:0005634),Biological Process: regulation of transcription, DNA-dependent (GO:0006355)	--	--	--	hypothetical protein MTR_103s0023 [Medicago truncatula]
Mpo1G0336L	Cellular Component: chromatin (GO:0000785),Cellular Component: nucleus (GO:0005634),Molecular Function: nucleosomal DNA binding (GO:0031492)	--	--	--	hypothetical protein MTR_4g108500 [Medicago truncatula]
Mpo1G0339L	Molecular Function: prostaglandin E receptor activity (GO:0004957),Biological Process: G-protein coupled receptor signaling pathway (GO:0007186),Cellular Component: integral to membrane (GO:0016021)	--	--	--	hypothetical protein MTR_8g041540 [Medicago truncatula]
Mpo1G0347L	Biological Process: type I hypersensitivity (GO:0016068)	alpha-L-arabinofuranosidase-like protein; K01209 alpha-N-arabinofuranosidase [EC:3.2.1.55] (A)	--	--	Clavata3/ESR (CLE) gene family member MtCLE24 [Medicago truncatula]
Mpo1G0348L	Molecular Function: serine-type endopeptidase activity (GO:0004252),Biological Process: proteolysis (GO:0006508)	--	--	--	--
Mpo1G0375L	Molecular Function: N,N-dimethylaniline monooxygenase activity (GO:0004499),Biological Process: oxidation-reduction process (GO:0055114)	--	--	Plant transposase (Ptta/En/Spm family)	hypothetical protein MTR_2g059510 [Medicago truncatula]
Mpo1G0392L	--	--	--	--	hypothetical protein MTR_7g024970 [Medicago truncatula]
Mpo1G0405L	Molecular Function: scavenger receptor activity (GO:0005044),Biological Process: receptor-mediated endocytosis (GO:0006898),Cellular Component: membrane (GO:0016020)	--	--	--	--
Mpo1G0430L	Biological Process: nitrogen compound metabolic process (GO:0006807),Biological Process: homoiothermy (GO:0042309),Molecular Function: ice binding (GO:0050825),Biological Process: response to freezing (GO:0050826)	alpha-L-arabinofuranosidase-like protein; K01209 alpha-N-arabinofuranosidase [EC:3.2.1.55] (A)	--	--	hypothetical protein MTR_4g044313 [Medicago truncatula]
Mpo1G0439L	Molecular Function: iron ion binding (GO:0005506),Molecular Function: oxidoreductase activity, acting on paired donors, with incorporation or reduction of molecular oxygen, reduced flavin or flavoprotein as one donor, and incorporation of one atom of oxygen (GO:0016712),Molecular Function: heme binding (GO:0020037),Biological Process: oxidation-reduction process (GO:0055114)	--	--	--	leguminosin proline-rich group669 secreted peptide [Medicago truncatula]
Mpo1G0460L	Cellular Component: membrane (GO:0016020)	--	--	--	hypothetical protein MTR_5g055060 [Medicago truncatula]
Mpo1G0462L	Cellular Component: membrane (GO:0016020)	--	--	--	hypothetical protein MTR_5g055060 [Medicago truncatula]
Mpo1G0497L	Cellular Component: membrane (GO:0016020),Biological Process: antibiotic transport (GO:0042891)	--	--	--	--
Mpo1G0501L	Biological Process: ossification (GO:0001503),Biological Process: cell adhesion (GO:0007155)	--	--	--	hypothetical protein MTR_2g058480 [Medicago truncatula]
Mpo1G0543L	--	--	--	--	hypothetical protein MTR_2g066510 [Medicago truncatula]
Mpo1G0561L	Molecular Function: protein kinase activity (GO:0004672),Molecular Function: protein tyrosine kinase activity (GO:0004713),Molecular Function: protein binding (GO:0005515),Molecular Function: ATP binding (GO:0005524),Biological Process: protein phosphorylation (GO:0006468),Molecular Function: oxidoreductase activity (GO:0016491),Molecular Function: flavin adenine dinucleotide binding (GO:0050660)…	LRR receptor-like kinase family protein; K04730 interleukin-1 receptor-associated kinase 1 [EC:2.7.11.1] (A)	Probable LRR receptor-like serine/threonine-protein kinase At3g47570 OS=Arabidopsis thaliana GN=At3g47570 PE=2 SV=1	Leucine Rich Repeat	Receptor-like protein kinase [Medicago truncatula]
Mpo1G0566L	Molecular Function: protein kinase activity (GO:0004672),Molecular Function: protein tyrosine kinase activity (GO:0004713),Molecular Function: protein binding (GO:0005515),Molecular Function: ATP binding (GO:0005524),Biological Process: protein phosphorylation (GO:0006468)	LRR receptor-like kinase family protein; K04730 interleukin-1 receptor-associated kinase 1 [EC:2.7.11.1] (A)	Probable LRR receptor-like serine/threonine-protein kinase At3g47570 OS=Arabidopsis thaliana GN=At3g47570 PE=2 SV=1	Leucine Rich Repeat	LRR receptor-like kinase family protein, partial [Medicago truncatula]
Mpo1G0569L	Molecular Function: protein kinase activity (GO:0004672),Molecular Function: protein tyrosine kinase activity (GO:0004713),Molecular Function: protein binding (GO:0005515),Molecular Function: ATP binding (GO:0005524),Biological Process: protein phosphorylation (GO:0006468),Biological Process: transport (GO:0006810),Molecular Function: porin activity (GO:0015288),Cellular Component: membrane (GO:0…	LRR receptor-like kinase family protein; K04730 interleukin-1 receptor-associated kinase 1 [EC:2.7.11.1] (A)	Probable LRR receptor-like serine/threonine-protein kinase At3g47570 OS=Arabidopsis thaliana GN=At3g47570 PE=2 SV=1	Leucine Rich Repeat	LRR receptor-like kinase family protein [Medicago truncatula]
Mpo1G0578L	--	replication factor-A carboxy-terminal domain protein; K07466 replication factor A1 (A)	--	--	replication factor-A carboxy-terminal domain protein [Medicago truncatula]
Mpo1G0579L	Molecular Function: vascular endothelial growth factor-activated receptor activity (GO:0005021),Molecular Function: ATP binding (GO:0005524),Cellular Component: integral to plasma membrane (GO:0005887),Biological Process: protein phosphorylation (GO:0006468),Biological Process: vascular endothelial growth factor receptor signaling pathway (GO:0048010)	--	--	--	hypothetical protein MTR_120s0030, partial [Medicago truncatula]
Mpo1G0592L	Molecular Function: somatostatin receptor activity (GO:0004994),Biological Process: G-protein coupled receptor signaling pathway (GO:0007186),Cellular Component: integral to membrane (GO:0016021)	benzyl alcohol O-benzoyltransferase; K19861 benzyl alcohol O-benzoyltransferase [EC:2.3.1.196 2.3.1.232] (A)	--	--	hypothetical protein MTR_6g007800 [Medicago truncatula]
Mpo1G0597L	Molecular Function: sequence-specific DNA binding transcription factor activity (GO:0003700),Cellular Component: nucleus (GO:0005634),Biological Process: regulation of transcription, DNA-dependent (GO:0006355)	--	--	--	hypothetical protein MTR_1g053075 [Medicago truncatula]
Mpo1G0602L	--	--	--	--	hypothetical protein MTR_4g031560 [Medicago truncatula]
Mpo1G0603L	Molecular Function: dopamine neurotransmitter receptor activity (GO:0004952),Cellular Component: integral to plasma membrane (GO:0005887),Biological Process: adenylate cyclase-inhibiting dopamine receptor signaling pathway (GO:0007195)	eukaryotic translation initiation factor 3 subunit C; K03252 translation initiation factor 3 subunit C (A)	--	--	hypothetical protein MTR_3g085320 [Medicago truncatula]
Mpo1G0604L	--	benzyl alcohol O-benzoyltransferase; K19861 benzyl alcohol O-benzoyltransferase [EC:2.3.1.196 2.3.1.232] (A)	--	--	hypothetical protein MTR_3g098400 [Medicago truncatula]
Mpo1G0606L	Biological Process: G-protein coupled receptor signaling pathway (GO:0007186),Cellular Component: integral to membrane (GO:0016021),Molecular Function: sphingosine-1-phosphate receptor activity (GO:0038036)	--	--	--	hypothetical protein MTR_5g056650 [Medicago truncatula]
Mpo1G0612L	Molecular Function: structural molecule activity (GO:0005198),Cellular Component: viral capsid (GO:0019028)	--	--	--	Pentatricopeptide repeat-containing protein [Medicago truncatula]
Mpo1G0617L	Biological Process: reciprocal meiotic recombination (GO:0007131)	--	--	--	Pentatricopeptide repeat-containing protein [Medicago truncatula]
Mpo1G0618L	Molecular Function: DNA binding (GO:0003677),Biological Process: DNA replication (GO:0006260),Biological Process: regulation of transcription, DNA-dependent (GO:0006355),Biological Process: oxidation-reduction process (GO:0055114)	--	--	--	hypothetical protein MTR_2g066530 [Medicago truncatula]
Mpo1G0619L	Molecular Function: sequence-specific DNA binding transcription factor activity (GO:0003700),Molecular Function: angiotensin type II receptor activity (GO:0004945),Cellular Component: nucleus (GO:0005634),Biological Process: regulation of transcription, DNA-dependent (GO:0006355),Biological Process: inflammatory response (GO:0006954),Biological Process: G-protein coupled receptor signaling pathwa…	--	--	--	hypothetical protein MTR_3g040040 [Medicago truncatula]
Mpo1G0622L	Cellular Component: gamma-tubulin complex (GO:0000930),Biological Process: microtubule nucleation (GO:0007020),Biological Process: cytoplasmic microtubule organization (GO:0031122)	--	--	--	hypothetical protein MTR_6g089360 [Medicago truncatula]
Mpo1G0648L	Molecular Function: structural constituent of ribosome (GO:0003735),Cellular Component: intracellular (GO:0005622),Cellular Component: nucleus (GO:0005634),Cellular Component: cytoplasm (GO:0005737),Cellular Component: ribosome (GO:0005840),Biological Process: translation (GO:0006412),Cellular Component: small ribosomal subunit (GO:0015935)	30S ribosomal protein S2; K02967 small subunit ribosomal protein S2 (A)	30S ribosomal protein S2, chloroplastic OS=Pisum sativum GN=rps2 PE=3 SV=1	Ribosomal protein S2	ribosomal protein S2 (chloroplast) [Medicago hybrida]
Mpo1G0653L	Molecular Function: inward rectifier potassium channel activity (GO:0005242),Biological Process: potassium ion transport (GO:0006813),Cellular Component: membrane (GO:0016020)	--	--	--	hypothetical protein MTR_4g023350 [Medicago truncatula]
Mpo1G0669L	Cellular Component: extracellular region (GO:0005576),Biological Process: pathogenesis (GO:0009405)	--	--	--	hypothetical protein MTR_6g044710 [Medicago truncatula]
Mpo1G0675L	--	--	--	--	transmembrane protein, putative [Medicago truncatula]
Mpo1G0677L	--	--	--	--	transmembrane protein, putative [Medicago truncatula]
Mpo1G0686L	--	--	--	--	hypothetical protein MTR_2g007310 [Medicago truncatula]
Mpo1G0696L	Molecular Function: tumor necrosis factor receptor binding (GO:0005164),Biological Process: immune response (GO:0006955),Cellular Component: membrane (GO:0016020)	--	--	--	hypothetical protein MTR_1g061680 [Medicago truncatula]
Mpo1G0711L	Molecular Function: structural molecule activity (GO:0005198),Molecular Function: potassium channel activity (GO:0005267),Cellular Component: membrane (GO:0016020),Cellular Component: viral capsid (GO:0019028),Biological Process: potassium ion transmembrane transport (GO:0071805)	--	--	--	transmembrane protein, putative [Medicago truncatula]
Mpo1G0718L	Molecular Function: tumor necrosis factor receptor binding (GO:0005164),Biological Process: immune response (GO:0006955),Cellular Component: membrane (GO:0016020)	--	--	--	--
Mpo1G0719L	Cellular Component: membrane (GO:0016020)	--	--	--	hypothetical protein MTR_5g081770 [Medicago truncatula]
Mpo1G0722L	Cellular Component: tight junction (GO:0005923)	uncharacterized LOC105032148; K17398 DNA (cytosine-5)-methyltransferase 3A [EC:2.1.1.37] (A)	--	--	hypothetical protein MTR_8g054220 [Medicago truncatula]
Mpo1G0723L	Biological Process: carbohydrate metabolic process (GO:0005975),Molecular Function: transferase activity, transferring glycosyl groups (GO:0016757)	serine/threonine-protein kinase ATM; K04728 ataxia telangiectasia mutated family protein [EC:2.7.11.1] (A)	--	--	PWWP domain protein [Medicago truncatula]
Mpo1G0724L	--	--	--	--	Serine/threonine protein kinase ATM [Medicago truncatula]
Mpo1G0725L	Molecular Function: structural molecule activity (GO:0005198),Cellular Component: viral capsid (GO:0019028)	uncharacterized LOC104879232; K17398 DNA (cytosine-5)-methyltransferase 3A [EC:2.1.1.37] (A)	--	--	PWWP domain protein [Medicago truncatula]
Mpo1G0728L	Molecular Function: nucleic acid binding (GO:0003676),Molecular Function: helicase activity (GO:0004386),Molecular Function: ATP binding (GO:0005524),Cellular Component: actin filament (GO:0005884),Molecular Function: ATP-dependent helicase activity (GO:0008026),Biological Process: actin nucleation (GO:0045010)	pre-mRNA-splicing factor ATP-dependent RNA helicase; K12813 pre-mRNA-splicing factor ATP-dependent RNA helicase DHX16 [EC:3.6.4.13] (A)	Putative pre-mRNA-splicing factor ATP-dependent RNA helicase DHX16 OS=Sus scrofa GN=DHX16 PE=3 SV=1	DEAD/DEAH box helicase	ATP-dependent RNA helicase dhx8 [Medicago truncatula]
Mpo1G0729L	Molecular Function: nucleic acid binding (GO:0003676),Molecular Function: helicase activity (GO:0004386),Molecular Function: protein tyrosine phosphatase activity (GO:0004725),Molecular Function: ATP binding (GO:0005524),Molecular Function: ATP-dependent helicase activity (GO:0008026)	pre-mRNA-splicing factor ATP-dependent RNA helicase; K12813 pre-mRNA-splicing factor ATP-dependent RNA helicase DHX16 [EC:3.6.4.13] (A)	Putative pre-mRNA-splicing factor ATP-dependent RNA helicase DHX16 OS=Sus scrofa GN=DHX16 PE=3 SV=1	DEAD/DEAH box helicase	ATP-dependent RNA helicase dhx8 [Medicago truncatula]
Mpo1G0740L	Biological Process: G-protein coupled receptor signaling pathway (GO:0007186),Molecular Function: neuropeptide receptor activity (GO:0008188),Cellular Component: integral to membrane (GO:0016021)	--	--	--	Pentatricopeptide repeat-containing protein [Medicago truncatula]
Mpo1G0780L	Biological Process: generation of precursor metabolites and energy (GO:0006091)	--	--	--	hypothetical protein MTR_7g021210 [Medicago truncatula]
Mpo1G0789L	--	--	--	--	--
Mpo1G0803L	Cellular Component: extracellular region (GO:0005576),Biological Process: iron ion transport (GO:0006826),Biological Process: cellular iron ion homeostasis (GO:0006879),Molecular Function: ferric iron binding (GO:0008199)	photosystem I P700 chlorophyll A apoprotein; K02689 photosystem I P700 chlorophyll a apoprotein A1 (A)	--	--	40S ribosomal S10-like protein [Medicago truncatula]
Mpo1G0829L	Molecular Function: voltage-gated potassium channel activity (GO:0005249),Biological Process: potassium ion transport (GO:0006813),Cellular Component: voltage-gated potassium channel complex (GO:0008076)	--	--	--	--
Mpo1G0889L	Biological Process: G-protein coupled receptor signaling pathway (GO:0007186),Cellular Component: integral to membrane (GO:0016021),Molecular Function: pheromone receptor activity (GO:0016503)	--	--	--	hypothetical protein MTR_2g030190 [Medicago truncatula]
Mpo1G0913L	Molecular Function: DNA binding (GO:0003677),Cellular Component: extracellular region (GO:0005576),Biological Process: regulation of transcription, DNA-dependent (GO:0006355),Biological Process: pathogenesis (GO:0009405)	--	--	--	40S ribosomal S10-like protein [Medicago truncatula]
Mpo1G0927L	Cellular Component: plasma membrane (GO:0005886),Biological Process: potassium ion transport (GO:0006813),Molecular Function: potassium ion transmembrane transporter activity (GO:0015079)	transcription factor jumonji (JmjC) domain protein; K15601 lysine-specific demethylase 3 [EC:1.14.11.-] (A)	--	--	hypothetical protein MTR_1g053075 [Medicago truncatula]
Mpo1G0975L	Biological Process: G-protein coupled receptor signaling pathway (GO:0007186),Cellular Component: integral to membrane (GO:0016021),Molecular Function: oxidoreductase activity (GO:0016491),Molecular Function: sphingosine-1-phosphate receptor activity (GO:0038036),Molecular Function: metal ion binding (GO:0046872),Biological Process: oxidation-reduction process (GO:0055114)	--	--	Plant mobile domain	hypothetical protein MTR_138s0008, partial [Medicago truncatula]
Mpo1G1025L	Biological Process: ciliary or bacterial-type flagellar motility (GO:0001539),Molecular Function: structural molecule activity (GO:0005198),Cellular Component: bacterial-type flagellum basal body, distal rod, P ring (GO:0009428),Cellular Component: outer membrane-bounded periplasmic space (GO:0030288)	benzyl alcohol O-benzoyltransferase; K19861 benzyl alcohol O-benzoyltransferase [EC:2.3.1.196 2.3.1.232] (A)	--	--	hypothetical protein MTR_1g080140 [Medicago truncatula]
Mpo1G1036L	Molecular Function: voltage-gated potassium channel activity (GO:0005249),Biological Process: potassium ion transport (GO:0006813),Cellular Component: voltage-gated potassium channel complex (GO:0008076)	--	--	--	hypothetical protein MTR_2g088110 [Medicago truncatula]
Mpo1G1060L	Molecular Function: inward rectifier potassium channel activity (GO:0005242),Biological Process: potassium ion transport (GO:0006813),Cellular Component: membrane (GO:0016020)	--	--	--	hypothetical protein MTR_1g023130 [Medicago truncatula]
Mpo1G1112L	--	--	--	--	--
Mpo1G11370	--	--	--	--	hypothetical protein MTR_4g106400 [Medicago truncatula]
Mpo1G11410	--	--	--	--	hypothetical protein MTR_4g106400 [Medicago truncatula]
Mpo1G11420	--	--	--	--	hypothetical protein MTR_4g106400 [Medicago truncatula]
Mpo1G1199L	Biological Process: ciliary or bacterial-type flagellar motility (GO:0001539),Molecular Function: structural molecule activity (GO:0005198),Cellular Component: bacterial-type flagellum filament (GO:0009420)	--	--	--	Pentatricopeptide repeat-containing protein [Medicago truncatula]
Mpo1G12390	--	--	--	--	PREDICTED: uncharacterized protein LOC101494439, partial [Cicer arietinum]
Mpo1G15910	--	--	--	--	hypothetical protein MTR_2g030190 [Medicago truncatula]
Mpo1G20180	--	--	--	--	hypothetical protein MTR_8g068910 [Medicago truncatula]
Mpo1G21040	--	--	--	--	hypothetical protein MTR_7g027030 [Medicago truncatula]
Mpo1G21500	--	--	--	--	IMP dehydrogenase/GMP reductase, related [Medicago truncatula]
Mpo1G22330	Molecular Function: protein binding (GO:0005515)	glutathione S-transferase, amino-terminal domain protein; K00799 glutathione S-transferase [EC:2.5.1.18] (A)	Glutathione S-transferase U18 OS=Arabidopsis thaliana GN=GSTU18 PE=2 SV=1	Glutathione S-transferase, C-terminal domain	Glutathione S-transferase [Medicago truncatula]
Mpo1G22370	Molecular Function: protein kinase activity (GO:0004672),Molecular Function: protein tyrosine kinase activity (GO:0004713),Molecular Function: protein binding (GO:0005515),Molecular Function: ATP binding (GO:0005524),Biological Process: protein phosphorylation (GO:0006468)	LRR receptor-like kinase family protein; K04730 interleukin-1 receptor-associated kinase 1 [EC:2.7.11.1] (A)	Probable LRR receptor-like serine/threonine-protein kinase At3g47570 OS=Arabidopsis thaliana GN=At3g47570 PE=2 SV=1	Leucine Rich Repeat	LRR receptor-like kinase family protein [Medicago truncatula]
Mpo1G22380	Molecular Function: protein kinase activity (GO:0004672),Molecular Function: protein tyrosine kinase activity (GO:0004713),Molecular Function: protein binding (GO:0005515),Molecular Function: ATP binding (GO:0005524),Biological Process: protein phosphorylation (GO:0006468)	LRR receptor-like kinase family protein; K04730 interleukin-1 receptor-associated kinase 1 [EC:2.7.11.1] (A)	Probable LRR receptor-like serine/threonine-protein kinase At3g47570 OS=Arabidopsis thaliana GN=At3g47570 PE=2 SV=1	Leucine Rich Repeat	Receptor-like protein kinase [Medicago truncatula]
Mpo1G22740	--	--	--	--	hypothetical protein MTR_6g089360 [Medicago truncatula]
Mpo1G22830	--	--	--	--	hypothetical protein MTR_2g066510 [Medicago truncatula]
Mpo1G22890	--	--	--	Plant transposase (Ptta/En/Spm family)	hypothetical protein MTR_8g040210 [Medicago truncatula]
Mpo1G22980	Molecular Function: protein kinase activity (GO:0004672),Molecular Function: protein tyrosine kinase activity (GO:0004713),Molecular Function: protein binding (GO:0005515),Molecular Function: ATP binding (GO:0005524),Biological Process: protein phosphorylation (GO:0006468)	LRR receptor-like kinase family protein; K04730 interleukin-1 receptor-associated kinase 1 [EC:2.7.11.1] (A)	Probable LRR receptor-like serine/threonine-protein kinase At3g47570 OS=Arabidopsis thaliana GN=At3g47570 PE=2 SV=1	Leucine rich repeat N-terminal domain	LRR receptor-like kinase [Medicago truncatula]
Mpo1G23040	Biological Process: photosynthetic electron transport in photosystem II (GO:0009772),Biological Process: photosynthesis, light reaction (GO:0019684),Molecular Function: electron transporter, transferring electrons within the cyclic electron transport pathway of photosynthesis activity (GO:0045156)	psbA; photosystem II protein D1; K02703 photosystem II P680 reaction center D1 protein (A)	Photosystem II protein D1 OS=Pisum sativum GN=psbA PE=1 SV=3	Photosynthetic reaction centre protein	photosystem II protein D1 [Cicer arietinum]
Mpo1G25580	Molecular Function: nucleic acid binding (GO:0003676),Molecular Function: helicase activity (GO:0004386),Molecular Function: ATP binding (GO:0005524),Molecular Function: ATP-dependent helicase activity (GO:0008026)	pre-mRNA-splicing factor ATP-dependent RNA helicase; K12813 pre-mRNA-splicing factor ATP-dependent RNA helicase DHX16 [EC:3.6.4.13] (A)	Putative pre-mRNA-splicing factor ATP-dependent RNA helicase DHX16 OS=Sus scrofa GN=DHX16 PE=3 SV=1	DEAD/DEAH box helicase	ATP-dependent RNA helicase dhx8 [Medicago truncatula]
Mpo1G2580	--	--	--	--	hypothetical protein MTR_5g015710 [Medicago truncatula]
Mpo1G25900	Molecular Function: nucleic acid binding (GO:0003676),Molecular Function: helicase activity (GO:0004386),Molecular Function: ATP binding (GO:0005524),Molecular Function: ATP-dependent helicase activity (GO:0008026)	pre-mRNA-splicing factor ATP-dependent RNA helicase; K12813 pre-mRNA-splicing factor ATP-dependent RNA helicase DHX16 [EC:3.6.4.13] (A)	Putative pre-mRNA-splicing factor ATP-dependent RNA helicase DHX16 OS=Sus scrofa GN=DHX16 PE=3 SV=1	DEAD/DEAH box helicase	ATP-dependent RNA helicase dhx8 [Medicago truncatula]
Mpo1G27380	Molecular Function: zinc ion binding (GO:0008270),Molecular Function: oxidoreductase activity (GO:0016491),Biological Process: oxidation-reduction process (GO:0055114)	2-alkenal reductase (NADP(+)-dependent)-like; K07119 uncharacterized protein (A)	NADP-dependent alkenal double bond reductase P1 OS=Arabidopsis thaliana GN=P1 PE=1 SV=1	Zinc-binding dehydrogenase	PREDICTED: NADP-dependent alkenal double bond reductase P2-like isoform X5 [Gossypium raimondii]
Mpo1G27480	Molecular Function: zinc ion binding (GO:0008270),Molecular Function: oxidoreductase activity (GO:0016491),Biological Process: oxidation-reduction process (GO:0055114)	2-alkenal reductase (NADP(+)-dependent)-like; K07119 uncharacterized protein (A)	(+)-pulegone reductase OS=Mentha piperita PE=1 SV=1	Zinc-binding dehydrogenase	NADP-dependent alkenal double bond reductase [Medicago truncatula]
Mpo1G27490	Molecular Function: zinc ion binding (GO:0008270),Molecular Function: oxidoreductase activity (GO:0016491),Biological Process: oxidation-reduction process (GO:0055114)	2-alkenal reductase (NADP(+)-dependent)-like; K07119 uncharacterized protein (A)	NADP-dependent alkenal double bond reductase P1 OS=Arabidopsis thaliana GN=P1 PE=1 SV=1	Zinc-binding dehydrogenase	unknown [Medicago truncatula]
Mpo1G27500	Molecular Function: zinc ion binding (GO:0008270),Molecular Function: oxidoreductase activity (GO:0016491),Biological Process: oxidation-reduction process (GO:0055114)	2-alkenal reductase (NADP(+)-dependent)-like; K07119 uncharacterized protein (A)	NADP-dependent alkenal double bond reductase P1 OS=Arabidopsis thaliana GN=P1 PE=1 SV=1	Zinc-binding dehydrogenase	unknown [Medicago truncatula]
Mpo1G27510	Molecular Function: zinc ion binding (GO:0008270),Molecular Function: oxidoreductase activity (GO:0016491),Biological Process: oxidation-reduction process (GO:0055114)	2-alkenal reductase (NADP(+)-dependent)-like; K07119 uncharacterized protein (A)	NADP-dependent alkenal double bond reductase P1 OS=Arabidopsis thaliana GN=P1 PE=1 SV=1	Zinc-binding dehydrogenase	NADP-dependent alkenal double bond reductase [Medicago truncatula]
Mpo1G29520	--	--	--	--	IMP dehydrogenase/GMP reductase, related [Medicago truncatula]
Mpo1G31300	--	--	--	--	Potassium channel [Medicago truncatula]
Mpo1G3320	Molecular Function: structural constituent of ribosome (GO:0003735),Cellular Component: intracellular (GO:0005622),Cellular Component: ribosome (GO:0005840),Biological Process: translation (GO:0006412)	50S ribosomal protein L2-B; K02886 large subunit ribosomal protein L2 (A)	50S ribosomal protein L2, chloroplastic OS=Nicotiana tabacum GN=rpl2-A PE=3 SV=1	Ribosomal Proteins L2, C-terminal domain	50S ribosomal protein L2 [Medicago truncatula]
Mpo1G34740	--	--	--	--	hypothetical protein MtrDRAFT_AC148762g22v2 [Medicago truncatula]
Mpo1G6130	Biological Process: defense response (GO:0006952),Biological Process: response to biotic stimulus (GO:0009607)	--	ABA-responsive protein ABR18 OS=Pisum sativum PE=2 SV=1	Pathogenesis-related protein Bet v I family	pathogenesis-related protein bet V I family protein [Medicago truncatula]
Mpo1G6200	Biological Process: defense response (GO:0006952),Biological Process: response to biotic stimulus (GO:0009607)	--	ABA-responsive protein ABR18 OS=Pisum sativum PE=2 SV=1	Pathogenesis-related protein Bet v I family	pathogenesis-related protein bet V I family protein [Medicago truncatula]
Mpo1G7310	--	--	--	--	hypothetical protein MTR_8g065610 [Medicago truncatula]
Mpo1G9260	Biological Process: defense response (GO:0006952),Biological Process: response to biotic stimulus (GO:0009607)	--	ABA-responsive protein ABR18 OS=Pisum sativum PE=2 SV=1	Pathogenesis-related protein Bet v I family	pathogenesis-related protein bet V I family protein [Medicago truncatula]
Mpo2G0002L	Molecular Function: iron ion binding (GO:0005506),Molecular Function: electron carrier activity (GO:0009055),Molecular Function: oxidoreductase activity, acting on paired donors, with incorporation or reduction of molecular oxygen (GO:0016705),Molecular Function: heme binding (GO:0020037),Biological Process: oxidation-reduction process (GO:0055114)	--	--	--	hypothetical protein MTR_017s0003 [Medicago truncatula]
Mpo2G0016L	Biological Process: modulation by virus of host morphology or physiology (GO:0019048),Molecular Function: interleukin-1 binding (GO:0019966)	--	--	--	hypothetical protein MTR_101s0012 [Medicago truncatula]
Mpo2G0030	Molecular Function: structural constituent of ribosome (GO:0003735),Cellular Component: intracellular (GO:0005622),Cellular Component: ribosome (GO:0005840),Biological Process: translation (GO:0006412),Molecular Function: electron carrier activity (GO:0009055),Cellular Component: photosystem I (GO:0009522),Cellular Component: thylakoid (GO:0009579),Biological Process: photosynthesis (GO:0015979),…	psaB; photosystem I P700 chlorophyll a apoprotein A2; K02690 photosystem I P700 chlorophyll a apoprotein A2 (A)	Photosystem I P700 chlorophyll a apoprotein A2 OS=Lotus japonicus GN=psaB PE=3 SV=1	4Fe-4S binding domain	photosystem I P700 chlorophyll A apoprotein A2 [Medicago truncatula]
Mpo2G0100L	Molecular Function: iron ion binding (GO:0005506),Molecular Function: electron carrier activity (GO:0009055),Molecular Function: heme binding (GO:0020037)	--	--	--	hypothetical protein MTR_6g076210 [Medicago truncatula]
Mpo2G0123L	Molecular Function: anaphylatoxin receptor activity (GO:0004942),Biological Process: chemotaxis (GO:0006935),Cellular Component: integral to membrane (GO:0016021)	PIF1-like helicase; K15255 ATP-dependent DNA helicase PIF1 [EC:3.6.4.12] (A)	--	--	hypothetical protein MTR_1g087870 [Medicago truncatula]
Mpo2G0155L	--	glucan endo-1,3-beta-glucosidase-like protein; K19891 glucan endo-1,3-beta-glucosidase 1/2/3 [EC:3.2.1.39] (A)	--	--	transmembrane protein, putative [Medicago truncatula]
Mpo2G0200L	Molecular Function: receptor binding (GO:0005102),Cellular Component: extracellular region (GO:0005576),Biological Process: multicellular organismal development (GO:0007275),Biological Process: Wnt receptor signaling pathway (GO:0016055)	--	--	--	hypothetical protein MTR_8g086980 [Medicago truncatula]
Mpo2G0230L	Molecular Function: serotonin receptor activity (GO:0004993),Biological Process: smooth muscle contraction (GO:0006939),Biological Process: G-protein coupled receptor signaling pathway (GO:0007186),Biological Process: heart development (GO:0007507),Cellular Component: integral to membrane (GO:0016021),Biological Process: vasoconstriction (GO:0042310),Biological Process: regulation of behavior (GO…	--	--	--	hypothetical protein MTR_4g054840 [Medicago truncatula]
Mpo2G0232L	--	--	--	--	hypothetical protein MTR_6g043530 [Medicago truncatula]
Mpo2G0241L	--	--	--	--	hypothetical protein MTR_2g058480 [Medicago truncatula]
Mpo2G0248L	Molecular Function: thromboxane receptor activity (GO:0004960),Biological Process: G-protein coupled receptor signaling pathway (GO:0007186),Cellular Component: integral to membrane (GO:0016021)	--	--	--	--
Mpo2G0261L	Molecular Function: neuropeptide Y receptor activity (GO:0004983),Biological Process: G-protein coupled receptor signaling pathway (GO:0007186),Cellular Component: integral to membrane (GO:0016021)	--	--	--	hypothetical protein MTR_092s0012 [Medicago truncatula]
Mpo2G0265L	Molecular Function: serotonin receptor activity (GO:0004993),Biological Process: G-protein coupled receptor signaling pathway (GO:0007186),Cellular Component: integral to membrane (GO:0016021)	--	--	--	transmembrane protein, putative [Medicago truncatula]
Mpo2G0285L	Molecular Function: structural constituent of cytoskeleton (GO:0005200)	--	--	--	proSAP-interacting-like protein, putative, partial [Medicago truncatula]
Mpo2G0286L	Biological Process: modulation by virus of host morphology or physiology (GO:0019048),Molecular Function: interleukin-1 binding (GO:0019966)	--	--	--	hypothetical protein MTR_3g005270 [Medicago truncatula]
Mpo2G0294L	Molecular Function: voltage-gated potassium channel activity (GO:0005249),Biological Process: potassium ion transport (GO:0006813),Cellular Component: membrane (GO:0016020)	--	--	--	--
Mpo2G0300L	Biological Process: G-protein coupled receptor signaling pathway (GO:0007186),Molecular Function: G-protein coupled peptide receptor activity (GO:0008528),Cellular Component: membrane (GO:0016020)	--	--	--	hypothetical protein MTR_2g058480 [Medicago truncatula]
Mpo2G0309L	Molecular Function: DNA binding (GO:0003677),Cellular Component: nucleus (GO:0005634)	--	--	--	hypothetical protein MTR_4g065460 [Medicago truncatula]
Mpo2G0317L	--	--	--	--	hypothetical protein MTR_1g054270 [Medicago truncatula]
Mpo2G0320L	Molecular Function: DNA binding (GO:0003677),Molecular Function: catalytic activity (GO:0003824),Molecular Function: ATP binding (GO:0005524),Cellular Component: chromosome (GO:0005694),Biological Process: DNA metabolic process (GO:0006259)	--	--	--	hypothetical protein MTR_060s0029 [Medicago truncatula]
Mpo2G0321L	--	--	--	--	--
Mpo2G0322L	Molecular Function: MAP kinase activity (GO:0004707),Molecular Function: ATP binding (GO:0005524),Biological Process: protein phosphorylation (GO:0006468)	--	--	--	hypothetical protein MTR_1g054270 [Medicago truncatula]
Mpo2G0338L	Molecular Function: calcium ion binding (GO:0005509)	--	--	--	hypothetical protein MTR_3g047080 [Medicago truncatula]
Mpo2G0346L	Molecular Function: DNA binding (GO:0003677),Molecular Function: DNA topoisomerase type II (ATP-hydrolyzing) activity (GO:0003918),Molecular Function: ATP binding (GO:0005524),Biological Process: DNA topological change (GO:0006265)	--	--	--	hypothetical protein MTR_2g058480 [Medicago truncatula]
Mpo2G0351L	--	benzyl alcohol O-benzoyltransferase; K19861 benzyl alcohol O-benzoyltransferase [EC:2.3.1.196 2.3.1.232] (A)	--	--	hypothetical protein MTR_7g005520 [Medicago truncatula]
Mpo2G0355L	Molecular Function: neuropeptide Y receptor activity (GO:0004983),Biological Process: G-protein coupled receptor signaling pathway (GO:0007186),Cellular Component: integral to membrane (GO:0016021)	--	--	--	hypothetical protein MTR_6g089360 [Medicago truncatula]
Mpo2G0365L	--	--	--	--	hypothetical protein MTR_5g053720 [Medicago truncatula]
Mpo2G0369L	Molecular Function: hormone activity (GO:0005179),Cellular Component: extracellular region (GO:0005576)	--	--	--	hypothetical protein MTR_4g039640 [Medicago truncatula]
Mpo2G0371L	Molecular Function: DNA binding (GO:0003677),Molecular Function: ATP binding (GO:0005524),Cellular Component: nucleus (GO:0005634),Biological Process: regulation of transcription, DNA-dependent (GO:0006355)	--	--	--	hypothetical protein MTR_4g039380 [Medicago truncatula]
Mpo2G0382L	--	--	--	--	Carboxyvinyl-carboxyphosphonate phosphorylmutase [Medicago truncatula]
Mpo2G0402L	--	--	--	--	hypothetical protein MTR_3g051010 [Medicago truncatula]
Mpo2G0405L	Biological Process: type I hypersensitivity (GO:0016068)	--	--	--	hypothetical protein MTR_1g081210 [Medicago truncatula]
Mpo2G0407L	--	--	--	--	hypothetical protein MTR_2g066410 [Medicago truncatula]
Mpo2G0411L	Cellular Component: extracellular region (GO:0005576)	--	--	--	transmembrane protein, putative [Medicago truncatula]
Mpo2G0416L	Cellular Component: voltage-gated sodium channel complex (GO:0001518),Molecular Function: voltage-gated sodium channel activity (GO:0005248),Biological Process: sodium ion transport (GO:0006814)	--	--	--	hypothetical protein MTR_0505s0020 [Medicago truncatula]
Mpo2G0433L	--	--	--	--	hypothetical protein MTR_1g040840 [Medicago truncatula]
Mpo2G0440L	Molecular Function: RNA binding (GO:0003723),Molecular Function: RNA-directed RNA polymerase activity (GO:0003968),Biological Process: transcription, DNA-dependent (GO:0006351)	--	--	Plant mobile domain	IMP dehydrogenase/GMP reductase, putative [Medicago truncatula]
Mpo2G0454L	Molecular Function: guanyl-nucleotide exchange factor activity (GO:0005085),Cellular Component: extracellular region (GO:0005576),Biological Process: pathogenesis (GO:0009405),Biological Process: actin cytoskeleton reorganization (GO:0031532),Biological Process: activation of Rho GTPase activity (GO:0032862)	--	--	--	proSAP-interacting-like protein, putative, partial [Medicago truncatula]
Mpo2G0455L	--	--	--	--	hypothetical protein MTR_3g005270 [Medicago truncatula]
Mpo2G0457L	Molecular Function: GTP binding (GO:0005525),Biological Process: small GTPase mediated signal transduction (GO:0007264)	photosystem I P700 chlorophyll A apoprotein; K02689 photosystem I P700 chlorophyll a apoprotein A1 (A)	--	--	hypothetical protein MTR_3g029630 [Medicago truncatula]
Mpo2G0471L	Biological Process: phosphorylation (GO:0016310),Molecular Function: transferase activity, transferring phosphorus-containing groups (GO:0016772)	--	--	--	hypothetical protein MTR_7g010080 [Medicago truncatula]
Mpo2G0483L	Molecular Function: voltage-gated potassium channel activity (GO:0005249),Biological Process: potassium ion transport (GO:0006813),Cellular Component: membrane (GO:0016020),Molecular Function: oxidoreductase activity (GO:0016491),Molecular Function: metal ion binding (GO:0046872),Biological Process: oxidation-reduction process (GO:0055114)	replication factor-A carboxy-terminal domain protein; K07466 replication factor A1 (A)	--	--	hypothetical protein MTR_1g087220 [Medicago truncatula]
Mpo2G0488L	Molecular Function: voltage-gated potassium channel activity (GO:0005249),Biological Process: potassium ion transport (GO:0006813),Cellular Component: voltage-gated potassium channel complex (GO:0008076)	--	--	--	hypothetical protein MTR_4g054130 [Medicago truncatula]
Mpo2G0496L	Biological Process: metabolic process (GO:0008152),Molecular Function: phosphatase activity (GO:0016791)	--	--	--	hypothetical protein MTR_1g053075 [Medicago truncatula]
Mpo2G0508L	Cellular Component: integral to plasma membrane (GO:0005887),Biological Process: G-protein coupled receptor signaling pathway (GO:0007186),Molecular Function: G-protein coupled acetylcholine receptor activity (GO:0016907),Biological Process: regulation of locomotion (GO:0040012),Biological Process: saliva secretion (GO:0046541),Biological Process: cognition (GO:0050890)	--	--	--	--
Mpo2G0509L	Molecular Function: hormone activity (GO:0005179),Cellular Component: extracellular region (GO:0005576),Biological Process: signal transduction (GO:0007165)	--	--	--	hypothetical protein MTR_4g023350 [Medicago truncatula]
Mpo2G0510L	Molecular Function: cysteine-type endopeptidase activity (GO:0004197),Biological Process: proteolysis (GO:0006508)	--	--	--	hypothetical protein MTR_7g024270 [Medicago truncatula]
Mpo2G0511L	Biological Process: neuropeptide signaling pathway (GO:0007218),Biological Process: synaptic transmission (GO:0007268)	--	--	--	hypothetical protein MTR_1g113930 [Medicago truncatula]
Mpo2G0515L	Biological Process: nitrogen compound metabolic process (GO:0006807),Molecular Function: urease activity (GO:0009039),Molecular Function: nickel cation binding (GO:0016151)	--	--	--	hypothetical protein MTR_2g066530 [Medicago truncatula]
Mpo2G0516L	--	--	--	--	hypothetical protein MTR_2g066510 [Medicago truncatula]
Mpo2G0519L	Molecular Function: structural molecule activity (GO:0005198),Biological Process: cell adhesion (GO:0007155),Cellular Component: actin cytoskeleton (GO:0015629)	photosystem I P700 chlorophyll A apoprotein; K02689 photosystem I P700 chlorophyll a apoprotein A1 (A)	--	--	hypothetical protein MTR_3g096620 [Medicago truncatula]
Mpo2G0521L	Biological Process: nitrogen compound metabolic process (GO:0006807),Biological Process: regulation of photoperiodism, flowering (GO:2000028)	--	--	--	hypothetical protein MTR_3g046910 [Medicago truncatula]
Mpo2G0534L	Molecular Function: monooxygenase activity (GO:0004497),Molecular Function: iron ion binding (GO:0005506),Molecular Function: oxidoreductase activity, acting on paired donors, with incorporation or reduction of molecular oxygen (GO:0016705),Molecular Function: heme binding (GO:0020037),Biological Process: oxidation-reduction process (GO:0055114)	--	--	--	hypothetical protein MTR_1g053075 [Medicago truncatula]
Mpo2G0535L	Biological Process: spindle assembly (GO:0051225),Biological Process: centrosome organization (GO:0051297),Cellular Component: HAUS complex (GO:0070652)	--	--	--	Pentatricopeptide repeat-containing protein [Medicago truncatula]
Mpo2G0538L	Molecular Function: collagen binding (GO:0005518),Biological Process: cell adhesion (GO:0007155),Biological Process: pathogenesis (GO:0009405),Cellular Component: outer membrane (GO:0019867)	--	--	--	hypothetical protein MTR_2g066510 [Medicago truncatula]
Mpo2G0539L	Molecular Function: neurotrophin receptor binding (GO:0005165)	--	--	--	hypothetical protein MTR_2g066530 [Medicago truncatula]
Mpo2G0540L	Molecular Function: heme transporter activity (GO:0015232),Biological Process: heme transport (GO:0015886),Cellular Component: membrane (GO:0016020),Biological Process: cytochrome complex assembly (GO:0017004)	--	--	--	hypothetical protein MTR_4g036370 [Medicago truncatula]
Mpo2G0560L	--	--	--	--	hypothetical protein MTR_6g044710 [Medicago truncatula]
Mpo2G0567L	--	--	--	--	hypothetical protein MTR_3g467700 [Medicago truncatula]
Mpo2G0596L	Biological Process: nitrogen compound metabolic process (GO:0006807)	--	--	--	transmembrane protein, putative [Medicago truncatula]
Mpo2G0597L	--	--	--	--	hypothetical protein MTR_0380s0030 [Medicago truncatula]
Mpo2G0617L	Cellular Component: tight junction (GO:0005923)	--	--	--	hypothetical protein MTR_4g096970 [Medicago truncatula]
Mpo2G0632L	Molecular Function: sequence-specific DNA binding transcription factor activity (GO:0003700),Cellular Component: nucleus (GO:0005634),Biological Process: regulation of transcription, DNA-dependent (GO:0006355)	--	--	--	--
Mpo2G0635L	Molecular Function: endonuclease activity (GO:0004519),Molecular Function: receptor binding (GO:0005102),Biological Process: pathogenesis (GO:0009405),Biological Process: response to bacterium (GO:0009617),Biological Process: cytolysis (GO:0019835)	--	--	--	hypothetical protein MTR_6g023550 [Medicago truncatula]
Mpo2G0636L	Molecular Function: DNA binding (GO:0003677),Molecular Function: DNA topoisomerase type II (ATP-hydrolyzing) activity (GO:0003918),Molecular Function: ATP binding (GO:0005524),Biological Process: DNA topological change (GO:0006265)	--	--	--	hypothetical protein MTR_8g107680 [Medicago truncatula]
Mpo2G0642L	--	--	--	--	transmembrane protein, putative [Medicago truncatula]
Mpo2G0656L	Biological Process: sodium ion transport (GO:0006814),Biological Process: regulation of pH (GO:0006885),Molecular Function: sodium:hydrogen antiporter activity (GO:0015385),Cellular Component: integral to membrane (GO:0016021)	--	--	--	receptor-like kinase [Medicago truncatula]
Mpo2G0694L	Molecular Function: G-protein coupled receptor activity (GO:0004930),Cellular Component: membrane (GO:0016020)	--	--	--	hypothetical protein MTR_8g107680 [Medicago truncatula]
Mpo2G0697L	--	benzyl alcohol O-benzoyltransferase; K19861 benzyl alcohol O-benzoyltransferase [EC:2.3.1.196 2.3.1.232] (A)	--	--	hypothetical protein MTR_1g080140 [Medicago truncatula]
Mpo2G0719L	--	--	--	Plant transposase (Ptta/En/Spm family)	hypothetical protein MTR_2g059510 [Medicago truncatula]
Mpo2G0720L	Biological Process: G-protein coupled receptor signaling pathway (GO:0007186),Cellular Component: integral to membrane (GO:0016021)	--	--	--	hypothetical protein MTR_5g027730 [Medicago truncatula]
Mpo2G0721L	Molecular Function: RNA binding (GO:0003723)	--	--	--	hypothetical protein MTR_4g063360 [Medicago truncatula]
Mpo2G0722L	--	--	--	--	transmembrane protein, putative [Medicago truncatula]
Mpo2G0724L	--	--	--	--	transmembrane protein, putative [Medicago truncatula]
Mpo2G0725L	Cellular Component: integral to membrane (GO:0016021),Biological Process: vesicle-mediated transport (GO:0016192)	--	--	--	transmembrane protein, putative [Medicago truncatula]
Mpo2G0726L	Biological Process: dicarboxylic acid transport (GO:0006835),Cellular Component: membrane (GO:0016020),Molecular Function: sodium:dicarboxylate symporter activity (GO:0017153)	--	--	--	transmembrane protein, putative [Medicago truncatula]
Mpo2G0734L	Molecular Function: structural molecule activity (GO:0005198),Cellular Component: viral capsid (GO:0019028)	--	--	--	hypothetical protein MTR_2g074890 [Medicago truncatula]
Mpo2G0746L	--	PIF1-like helicase; K15255 ATP-dependent DNA helicase PIF1 [EC:3.6.4.12] (A)	--	--	hypothetical protein MTR_0091s0080 [Medicago truncatula]
Mpo2G0759L	--	--	--	--	hypothetical protein MTR_4g082250 [Medicago truncatula]
Mpo2G0825L	Molecular Function: structural constituent of eye lens (GO:0005212),Cellular Component: membrane (GO:0016020)	ethylene insensitive transcription factor; K14514 ethylene-insensitive protein 3 (A)	--	--	ethylene insensitive protein [Medicago truncatula]
Mpo2G0838L	Molecular Function: endopeptidase activity (GO:0004175),Molecular Function: hydrolase activity, hydrolyzing O-glycosyl compounds (GO:0004553),Cellular Component: proteasome core complex (GO:0005839),Biological Process: carbohydrate metabolic process (GO:0005975),Biological Process: proteolysis involved in cellular protein catabolic process (GO:0051603)	glucan endo-1,3-beta-glucosidase 3; K19891 glucan endo-1,3-beta-glucosidase 1/2/3 [EC:3.2.1.39] (A)	Glucan endo-1,3-beta-glucosidase (Fragment) OS=Glycine max PE=2 SV=1	Glycosyl hydrolases family 17	Glucan endo-1 3-beta-d-glucosidase [Medicago truncatula]
Mpo2G0839L	Molecular Function: hydrolase activity, hydrolyzing O-glycosyl compounds (GO:0004553),Molecular Function: somatostatin receptor activity (GO:0004994),Biological Process: carbohydrate metabolic process (GO:0005975),Biological Process: G-protein coupled receptor signaling pathway (GO:0007186),Cellular Component: integral to membrane (GO:0016021)	hypothetical protein; K19891 glucan endo-1,3-beta-glucosidase 1/2/3 [EC:3.2.1.39] (A)	Glucan endo-1,3-beta-glucosidase OS=Vitis vinifera GN=VIT_06s0061g00120 PE=1 SV=2	Glycosyl hydrolases family 17	Glucan endo-1,3-beta-glucosidase [Medicago truncatula]
Mpo2G0920L	Molecular Function: nucleic acid binding (GO:0003676),Molecular Function: helicase activity (GO:0004386),Molecular Function: ATP binding (GO:0005524),Cellular Component: membrane (GO:0016020),Biological Process: intracellular signal transduction (GO:0035556)	pre-mRNA splicing factor ATP-dependent RNA helicase; K12820 pre-mRNA-splicing factor ATP-dependent RNA helicase DHX15/PRP43 [EC:3.6.4.13] (A)	Probable pre-mRNA-splicing factor ATP-dependent RNA helicase OS=Arabidopsis thaliana GN=At2g47250 PE=2 SV=1	Helicase conserved C-terminal domain	ATP-dependent RNA helicase-like protein [Medicago truncatula]
Mpo2G0925L	--	--	--	--	hypothetical protein MTR_2g048835 [Medicago truncatula]
Mpo2G0931L	--	--	--	--	hypothetical protein MTR_3g116420 [Medicago truncatula]
Mpo2G0933L	Molecular Function: purinergic nucleotide receptor activity (GO:0001614),Molecular Function: DNA binding (GO:0003677),Molecular Function: ion channel activity (GO:0005216),Molecular Function: ATP binding (GO:0005524),Biological Process: regulation of transcription, DNA-dependent (GO:0006355),Biological Process: ion transport (GO:0006811),Cellular Component: membrane (GO:0016020)	--	--	--	hypothetical protein MTR_7g005520 [Medicago truncatula]
Mpo2G0942L	Molecular Function: DNA binding (GO:0003677),Molecular Function: DNA-directed DNA polymerase activity (GO:0003887),Biological Process: DNA replication (GO:0006260)	photosystem I P700 chlorophyll A apoprotein; K02689 photosystem I P700 chlorophyll a apoprotein A1 (A)	--	--	hypothetical protein MTR_7g005410 [Medicago truncatula]
Mpo2G0950	--	--	--	--	hypothetical protein MTR_7g012420 [Medicago truncatula]
Mpo2G0977L	Molecular Function: DNA binding (GO:0003677),Molecular Function: ligand-activated sequence-specific DNA binding RNA polymerase II transcription factor activity (GO:0004879),Cellular Component: nucleus (GO:0005634),Biological Process: regulation of transcription, DNA-dependent (GO:0006355)	--	--	--	hypothetical protein MTR_8g072300 [Medicago truncatula]
Mpo2G0985L	Biological Process: cell adhesion (GO:0007155),Biological Process: viral infectious cycle (GO:0019058),Biological Process: viral attachment to host cell (GO:0019062)	--	--	--	hypothetical protein MTR_1g093070 [Medicago truncatula]
Mpo2G10070	Molecular Function: iron ion binding (GO:0005506),Molecular Function: electron carrier activity (GO:0009055),Molecular Function: oxidoreductase activity, acting on paired donors, with incorporation or reduction of molecular oxygen (GO:0016705),Molecular Function: heme binding (GO:0020037),Biological Process: oxidation-reduction process (GO:0055114)	cytochrome P450 family 71 protein; K00512 steroid 17alpha-monooxygenase / 17alpha-hydroxyprogesterone aldolase [EC:1.14.14.19 4.1.2.30] (A)	Cytochrome P450 CYP736A12 OS=Panax ginseng PE=2 SV=1	Cytochrome P450	hypothetical protein PHAVU_002G315400g [Phaseolus vulgaris]
Mpo2G10080	Molecular Function: iron ion binding (GO:0005506),Molecular Function: electron carrier activity (GO:0009055),Molecular Function: oxidoreductase activity, acting on paired donors, with incorporation or reduction of molecular oxygen (GO:0016705),Molecular Function: heme binding (GO:0020037),Biological Process: oxidation-reduction process (GO:0055114)	cytochrome P450 family 71 protein; K00512 steroid 17alpha-monooxygenase / 17alpha-hydroxyprogesterone aldolase [EC:1.14.14.19 4.1.2.30] (A)	Cytochrome P450 CYP736A12 OS=Panax ginseng PE=2 SV=1	Cytochrome P450	PREDICTED: cytochrome P450 750A1-like [Glycine max]
Mpo2G1013L	Molecular Function: oxytocin receptor activity (GO:0004990),Biological Process: G-protein coupled receptor signaling pathway (GO:0007186),Cellular Component: integral to membrane (GO:0016021)	--	--	--	transmembrane protein, putative [Medicago truncatula]
Mpo2G1031L	--	benzyl alcohol O-benzoyltransferase; K19861 benzyl alcohol O-benzoyltransferase [EC:2.3.1.196 2.3.1.232] (A)	--	--	hypothetical protein MTR_2g088500 [Medicago truncatula]
Mpo2G1037L	Molecular Function: chemokine receptor activity (GO:0004950),Biological Process: chemotaxis (GO:0006935),Biological Process: G-protein coupled receptor signaling pathway (GO:0007186),Cellular Component: integral to membrane (GO:0016021)	--	--	--	hypothetical protein MTR_2g019580 [Medicago truncatula]
Mpo2G1049L	Molecular Function: calcium ion binding (GO:0005509),Molecular Function: calcium-dependent phospholipid binding (GO:0005544),Biological Process: cytoskeleton organization (GO:0007010)	--	--	--	hypothetical protein MTR_8g468230 [Medicago truncatula]
Mpo2G1054L	Molecular Function: G-protein coupled receptor activity (GO:0004930),Biological Process: G-protein coupled receptor signaling pathway (GO:0007186),Cellular Component: integral to membrane (GO:0016021)	uncharacterized LOC105032148; K17398 DNA (cytosine-5)-methyltransferase 3A [EC:2.1.1.37] (A)	--	--	PWWP domain protein [Medicago truncatula]
Mpo2G10790	--	--	--	Plant transposase (Ptta/En/Spm family)	hypothetical protein glysoja_006321 [Glycine soja]
Mpo2G1124L	Cellular Component: Golgi apparatus (GO:0005794),Biological Process: signal transduction (GO:0007165)	--	--	--	hypothetical protein MTR_4g088140 [Medicago truncatula]
Mpo2G11280	--	--	--	--	OTU-like cysteine protease [Medicago truncatula]
Mpo2G1135L	Biological Process: water transport (GO:0006833),Cellular Component: integral to membrane (GO:0016021)	--	--	--	OTU-like cysteine protease [Medicago truncatula]
Mpo2G1160L	--	--	--	--	hypothetical protein MTR_5g035260 [Medicago truncatula]
Mpo2G1176L	Molecular Function: extracellular matrix structural constituent (GO:0005201),Cellular Component: proteinaceous extracellular matrix (GO:0005578)	--	--	--	hypothetical protein MtrDRAFT_AC150244g21v2 [Medicago truncatula]
Mpo2G1216L	Molecular Function: signal transducer activity (GO:0004871),Biological Process: signal transduction (GO:0007165)	--	--	--	hypothetical protein MTR_3g091030 [Medicago truncatula]
Mpo2G1219L	Molecular Function: aspartic-type endopeptidase activity (GO:0004190),Biological Process: proteolysis (GO:0006508)	--	--	--	hypothetical protein MTR_8g105920 [Medicago truncatula]
Mpo2G1237L	Biological Process: proteolysis (GO:0006508),Molecular Function: serine-type peptidase activity (GO:0008236),Cellular Component: membrane (GO:0016020)	--	--	--	hypothetical protein MTR_4g050600 [Medicago truncatula]
Mpo2G1240	Molecular Function: protein kinase activity (GO:0004672),Molecular Function: protein tyrosine kinase activity (GO:0004713),Molecular Function: protein binding (GO:0005515),Molecular Function: ATP binding (GO:0005524),Biological Process: protein phosphorylation (GO:0006468)	LRR receptor-like kinase family protein; K04730 interleukin-1 receptor-associated kinase 1 [EC:2.7.11.1] (A)	Probable LRR receptor-like serine/threonine-protein kinase At3g47570 OS=Arabidopsis thaliana GN=At3g47570 PE=2 SV=1	Leucine Rich repeat	LRR receptor-like kinase [Medicago truncatula]
Mpo2G12560	--	transport inhibitor response 1 protein; K14485 transport inhibitor response 1 (A)	Transport inhibitor response 1-like protein Os04g0395600 OS=Oryza sativa subsp. japonica GN=Os04g0395600 PE=2 SV=1	Leucine Rich repeat	transport inhibitor response 1 protein [Medicago truncatula]
Mpo2G15470	Molecular Function: iron ion binding (GO:0005506),Molecular Function: electron carrier activity (GO:0009055),Molecular Function: oxidoreductase activity, acting on paired donors, with incorporation or reduction of molecular oxygen (GO:0016705),Molecular Function: heme binding (GO:0020037),Biological Process: oxidation-reduction process (GO:0055114)	flavonoid 3-hydroxylase, putative (EC:1.14.13.88); K09755 ferulate-5-hydroxylase [EC:1.14.-.-] (A)	Cytochrome P450 CYP736A12 OS=Panax ginseng PE=2 SV=1	Cytochrome P450	Cytochrome P450 [Medicago truncatula]
Mpo2G15480	Molecular Function: iron ion binding (GO:0005506),Molecular Function: electron carrier activity (GO:0009055),Molecular Function: oxidoreductase activity, acting on paired donors, with incorporation or reduction of molecular oxygen (GO:0016705),Molecular Function: heme binding (GO:0020037),Biological Process: oxidation-reduction process (GO:0055114)	POPTRDRAFT_562677; hypothetical protein; K07408 cytochrome P450, family 1, subfamily A, polypeptide 1 [EC:1.14.14.1] (A)	Cytochrome P450 CYP736A12 OS=Panax ginseng PE=2 SV=1	Cytochrome P450	PREDICTED: cytochrome P450 CYP736A12-like [Cicer arietinum]
Mpo2G16460	--	--	--	--	hypothetical protein MTR_4g096970 [Medicago truncatula]
Mpo2G16780	Biological Process: amino acid transmembrane transport (GO:0003333),Molecular Function: amino acid transmembrane transporter activity (GO:0015171),Cellular Component: membrane (GO:0016020)	cationic amino acid transporter 1-like; K03294 basic amino acid/polyamine antiporter, APA family (A)	Cationic amino acid transporter 1 OS=Arabidopsis thaliana GN=CAT1 PE=1 SV=1	C-terminus of AA_permease	cationic amino acid transporter-like protein [Medicago truncatula]
Mpo2G16810	Biological Process: amino acid transmembrane transport (GO:0003333),Molecular Function: amino acid transmembrane transporter activity (GO:0015171),Cellular Component: membrane (GO:0016020)	cationic amino acid transporter; K03294 basic amino acid/polyamine antiporter, APA family (A)	Cationic amino acid transporter 1 OS=Arabidopsis thaliana GN=CAT1 PE=1 SV=1	C-terminus of AA_permease	cationic amino acid transporter [Medicago truncatula]
Mpo2G16820	Biological Process: amino acid transmembrane transport (GO:0003333),Molecular Function: amino acid transmembrane transporter activity (GO:0015171),Cellular Component: membrane (GO:0016020)	cationic amino acid transporter 1; K03294 basic amino acid/polyamine antiporter, APA family (A)	Cationic amino acid transporter 1 OS=Arabidopsis thaliana GN=CAT1 PE=1 SV=1	C-terminus of AA_permease	PREDICTED: cationic amino acid transporter 1 [Cicer arietinum]
Mpo2G19350	Molecular Function: nucleotide binding (GO:0000166),Molecular Function: nucleic acid binding (GO:0003676),Molecular Function: helicase activity (GO:0004386),Molecular Function: ATP binding (GO:0005524),Molecular Function: ATP-dependent helicase activity (GO:0008026),Molecular Function: nucleoside-triphosphatase activity (GO:0017111)	pre-mRNA splicing factor ATP-dependent RNA helicase; K12818 ATP-dependent RNA helicase DHX8/PRP22 [EC:3.6.4.13] (A)	ATP-dependent RNA helicase dhx8 OS=Dictyostelium discoideum GN=dhx8 PE=3 SV=1	DEAD/DEAH box helicase	pre-mRNA splicing factor ATP-dependent RNA helicase [Medicago truncatula]
Mpo2G19570	--	--	--	--	transmembrane protein, putative [Medicago truncatula]
Mpo2G2110	Biological Process: ubiquitin-dependent protein catabolic process (GO:0006511)	SCF ubiquitin ligase, SKP1 component; K03094 S-phase kinase-associated protein 1 (A)	SKP1-like protein 1B OS=Arabidopsis thaliana GN=SKP1B PE=1 SV=1	Skp1 family, tetramerisation domain	hypothetical protein MTR_5g089130 [Medicago truncatula]
Mpo2G21210	Molecular Function: protein kinase activity (GO:0004672),Molecular Function: protein tyrosine kinase activity (GO:0004713),Molecular Function: protein binding (GO:0005515),Molecular Function: ATP binding (GO:0005524),Biological Process: protein phosphorylation (GO:0006468)	LRR receptor-like kinase family protein; K13420 LRR receptor-like serine/threonine-protein kinase FLS2 [EC:2.7.11.1] (A)	LRR receptor-like serine/threonine-protein kinase FLS2 OS=Arabidopsis thaliana GN=FLS2 PE=1 SV=1	Leucine Rich repeat	LRR receptor-like kinase family protein [Medicago truncatula]
Mpo2G21990	Cellular Component: photosystem I (GO:0009522),Cellular Component: thylakoid (GO:0009579),Biological Process: photosynthesis (GO:0015979),Cellular Component: integral to membrane (GO:0016021)	photosystem I P700 chlorophyll A apoprotein A2; K02690 photosystem I P700 chlorophyll a apoprotein A2 (A)	Photosystem I P700 chlorophyll a apoprotein A2 OS=Lotus japonicus GN=psaB PE=3 SV=1	Photosystem I psaA/psaB protein	photosystem I P700 chlorophyll A apoprotein A2 [Medicago truncatula]
Mpo2G23140	--	--	--	--	G-type lectin S-receptor-like Serine/Threonine-kinase [Medicago truncatula]
Mpo2G23150	--	--	--	--	G-type lectin S-receptor-like Serine/Threonine-kinase [Medicago truncatula]
Mpo2G23340	--	transport inhibitor response 1 protein; K14485 transport inhibitor response 1 (A)	Transport inhibitor response 1-like protein Os04g0395600 OS=Oryza sativa subsp. japonica GN=Os04g0395600 PE=2 SV=1	Leucine Rich repeat	transport inhibitor response 1 protein [Medicago truncatula]
Mpo2G23390	--	--	--	Cysteine-rich TM module stress tolerance	hypothetical protein PHAVU_005G057400g [Phaseolus vulgaris]
Mpo2G23420	Biological Process: cell wall macromolecule catabolic process (GO:0016998)	--	--	LysM domain	AM3 [Medicago truncatula]
Mpo2G23430	Biological Process: cell wall macromolecule catabolic process (GO:0016998)	--	--	LysM domain	AM3 [Medicago truncatula]
Mpo2G26830	--	--	--	--	hypothetical protein MTR_4g083110 [Medicago truncatula]
Mpo2G27540	Molecular Function: protein binding (GO:0005515),Biological Process: signal transduction (GO:0007165)	hypothetical protein; K19613 leucine-rich repeat protein SHOC2 (A)	TMV resistance protein N OS=Nicotiana glutinosa GN=N PE=1 SV=1	TIR domain	Tir-nbs-lrr resistance protein [Medicago truncatula]
Mpo2G28050	--	--	--	--	hypothetical protein MTR_4g096970 [Medicago truncatula]
Mpo2G29320	--	--	--	--	transmembrane protein, putative [Medicago truncatula]
Mpo2G29580	Molecular Function: hydrolase activity, hydrolyzing O-glycosyl compounds (GO:0004553),Biological Process: carbohydrate metabolic process (GO:0005975)	hypothetical protein; K19891 glucan endo-1,3-beta-glucosidase 1/2/3 [EC:3.2.1.39] (A)	Glucan endo-1,3-beta-glucosidase, acidic isoform GI9 OS=Nicotiana tabacum GN=PR2 PE=1 SV=1	Glycosyl hydrolases family 17	glucan endo-1,3-beta-glucosidase [Medicago truncatula]
Mpo2G29590	Molecular Function: hydrolase activity, hydrolyzing O-glycosyl compounds (GO:0004553),Biological Process: carbohydrate metabolic process (GO:0005975)	hypothetical protein; K19891 glucan endo-1,3-beta-glucosidase 1/2/3 [EC:3.2.1.39] (A)	Glucan endo-1,3-beta-glucosidase, acidic isoform GI9 OS=Nicotiana tabacum GN=PR2 PE=1 SV=1	Glycosyl hydrolases family 17	Endo-beta-1 3-glucanase [Medicago truncatula]
Mpo2G29600	Molecular Function: hydrolase activity, hydrolyzing O-glycosyl compounds (GO:0004553),Biological Process: carbohydrate metabolic process (GO:0005975)	hypothetical protein; K19891 glucan endo-1,3-beta-glucosidase 1/2/3 [EC:3.2.1.39] (A)	Glucan endo-1,3-beta-glucosidase OS=Vitis vinifera GN=VIT_06s0061g00120 PE=1 SV=2	Glycosyl hydrolases family 17	Glucan endo-1,3-beta-glucosidase [Medicago truncatula]
Mpo2G29620	Molecular Function: hydrolase activity, hydrolyzing O-glycosyl compounds (GO:0004553),Biological Process: carbohydrate metabolic process (GO:0005975)	hypothetical protein; K19891 glucan endo-1,3-beta-glucosidase 1/2/3 [EC:3.2.1.39] (A)	Glucan endo-1,3-beta-glucosidase OS=Vitis vinifera GN=VIT_06s0061g00120 PE=1 SV=2	Glycosyl hydrolases family 17	Glucan endo-1,3-beta-glucosidase [Medicago truncatula]
Mpo2G29630	Molecular Function: hydrolase activity, hydrolyzing O-glycosyl compounds (GO:0004553),Biological Process: carbohydrate metabolic process (GO:0005975)	hypothetical protein; K19891 glucan endo-1,3-beta-glucosidase 1/2/3 [EC:3.2.1.39] (A)	Glucan endo-1,3-beta-glucosidase OS=Nicotiana tabacum GN=SP41B PE=1 SV=1	Glycosyl hydrolases family 17	Glucan endo-1 3-beta-d-glucosidase [Medicago truncatula]
Mpo2G29640	Molecular Function: hydrolase activity, hydrolyzing O-glycosyl compounds (GO:0004553),Biological Process: carbohydrate metabolic process (GO:0005975)	hypothetical protein; K19891 glucan endo-1,3-beta-glucosidase 1/2/3 [EC:3.2.1.39] (A)	Glucan endo-1,3-beta-glucosidase OS=Vitis vinifera GN=VIT_06s0061g00120 PE=1 SV=2	Glycosyl hydrolases family 17	Glucan endo-1,3-beta-glucosidase [Medicago truncatula]
Mpo2G30870	Molecular Function: nucleic acid binding (GO:0003676),Molecular Function: helicase activity (GO:0004386),Molecular Function: ATP binding (GO:0005524),Molecular Function: ATP-dependent helicase activity (GO:0008026)	Pre-mRNA-splicing factor ATP-dependent RNA helicase; K12815 pre-mRNA-splicing factor ATP-dependent RNA helicase DHX38/PRP16 [EC:3.6.4.13] (A)	Pre-mRNA-splicing factor ATP-dependent RNA helicase PRP16 OS=Homo sapiens GN=DHX38 PE=1 SV=2	DEAD/DEAH box helicase	Pre-mRNA-splicing factor ATP-dependent RNA helicase PRP16 [Medicago truncatula]
Mpo2G30880	Molecular Function: nucleic acid binding (GO:0003676),Molecular Function: helicase activity (GO:0004386),Molecular Function: ATP binding (GO:0005524),Molecular Function: ATP-dependent helicase activity (GO:0008026)	Pre-mRNA-splicing factor ATP-dependent RNA helicase; K12815 pre-mRNA-splicing factor ATP-dependent RNA helicase DHX38/PRP16 [EC:3.6.4.13] (A)	Pre-mRNA-splicing factor ATP-dependent RNA helicase PRP16 OS=Homo sapiens GN=DHX38 PE=1 SV=2	DEAD/DEAH box helicase	Pre-mRNA-splicing factor ATP-dependent RNA helicase PRP16 [Medicago truncatula]
Mpo2G30890	--	ETHYLENE INSENSITIVE 3-like 3 protein; K14514 ethylene-insensitive protein 3 (A)	ETHYLENE INSENSITIVE 3-like 3 protein OS=Arabidopsis thaliana GN=EIL3 PE=1 SV=1	Ethylene insensitive 3	ethylene insensitive protein [Medicago truncatula]
Mpo2G31490	--	--	--	--	40S ribosomal S10-like protein, putative [Medicago truncatula]
Mpo2G31760	Cellular Component: nucleosome (GO:0000786),Molecular Function: DNA binding (GO:0003677),Cellular Component: nucleus (GO:0005634),Biological Process: nucleosome assembly (GO:0006334)	core histone H2A/H2B/H3/H4; K11252 histone H2B (A)	Probable histone H2B.1 OS=Medicago truncatula PE=3 SV=3	Core histone H2A/H2B/H3/H4	Histone H2B [Medicago truncatula]
Mpo2G32080	Cellular Component: nucleosome (GO:0000786),Molecular Function: DNA binding (GO:0003677),Cellular Component: nucleus (GO:0005634),Biological Process: nucleosome assembly (GO:0006334)	core histone H2A/H2B/H3/H4; K11252 histone H2B (A)	Probable histone H2B.1 OS=Medicago truncatula PE=3 SV=3	Core histone H2A/H2B/H3/H4	Histone H2B [Medicago truncatula]
Mpo2G32770	--	--	--	--	ATP-dependent DNA helicase PIF1 [Medicago truncatula]
Mpo2G33280	--	benzyl alcohol O-benzoyltransferase; K19861 benzyl alcohol O-benzoyltransferase [EC:2.3.1.196 2.3.1.232] (A)	--	--	hypothetical protein MTR_3g098400 [Medicago truncatula]
Mpo2G34120	Cellular Component: nucleosome (GO:0000786),Molecular Function: DNA binding (GO:0003677),Cellular Component: nucleus (GO:0005634),Biological Process: nucleosome assembly (GO:0006334)	core histone H2A/H2B/H3/H4; K11252 histone H2B (A)	Probable histone H2B.1 OS=Medicago truncatula PE=3 SV=3	Core histone H2A/H2B/H3/H4	Histone H2B [Medicago truncatula]
Mpo2G34480	Cellular Component: nucleosome (GO:0000786),Molecular Function: DNA binding (GO:0003677),Cellular Component: nucleus (GO:0005634),Biological Process: nucleosome assembly (GO:0006334)	core histone H2A/H2B/H3/H4; K11252 histone H2B (A)	Probable histone H2B.1 OS=Medicago truncatula PE=3 SV=3	Core histone H2A/H2B/H3/H4	Histone H2B [Medicago truncatula]
Mpo2G35310	--	--	--	Plant transposase (Ptta/En/Spm family)	hypothetical protein MTR_8g040210 [Medicago truncatula]
Mpo2G37110	--	--	--	--	hypothetical protein MTR_0380s0030 [Medicago truncatula]
Mpo2G38090	--	--	--	--	RNA recognition motif [Medicago truncatula]
Mpo2G38250	--	--	--	--	hypothetical protein MTR_4g115940 [Medicago truncatula]
Mpo2G38300	--	--	--	--	Pentatricopeptide repeat-containing protein [Medicago truncatula]
Mpo2G38520	--	--	--	--	PREDICTED: uncharacterized protein LOC101507260 [Cicer arietinum]
Mpo2G38640	--	--	--	--	hypothetical protein MTR_036s0036 [Medicago truncatula]
Mpo2G38910	--	--	--	--	transmembrane protein, putative [Medicago truncatula]
Mpo2G38980	--	--	--	--	transmembrane protein, putative [Medicago truncatula]
Mpo2G39010	--	--	--	--	hypothetical protein MTR_5g081770 [Medicago truncatula]
Mpo2G39060	Molecular Function: protein binding (GO:0005515),Biological Process: signal transduction (GO:0007165)	hypothetical protein; K19613 leucine-rich repeat protein SHOC2 (A)	TMV resistance protein N OS=Nicotiana glutinosa GN=N PE=1 SV=1	TIR domain	disease resistance protein (TIR-NBS-LRR class), putative [Medicago truncatula]
Mpo2G39270	--	--	--	--	BnaAnng36730D [Brassica napus]
Mpo2G6140	--	--	--	Plant transposase (Ptta/En/Spm family)	hypothetical protein MTR_5g043940 [Medicago truncatula]
Mpo2G7780	--	--	--	--	hypothetical protein MTR_7g060070 [Medicago truncatula]
Mpo2G7890	Molecular Function: metal ion binding (GO:0046872)	--	--	Zinc finger, C2H2 type	hypothetical protein MTR_4g039640 [Medicago truncatula]
Mpo2G8110	Molecular Function: structural constituent of ribosome (GO:0003735),Cellular Component: intracellular (GO:0005622),Cellular Component: ribosome (GO:0005840),Biological Process: translation (GO:0006412)	50S ribosomal protein L2; K02886 large subunit ribosomal protein L2 (A)	50S ribosomal protein L2-B, chloroplastic OS=Coffea arabica GN=rpl2-B PE=3 SV=1	Ribosomal Proteins L2, C-terminal domain	50S ribosomal protein L2-B [Medicago truncatula]
Mpo2G8340	--	replication factor-A carboxy-terminal domain protein; K07466 replication factor A1 (A)	--	--	replication factor-A carboxy-terminal domain protein [Medicago truncatula]
Mpo2G9170	Molecular Function: DNA binding (GO:0003677)	PIF1-like helicase; K15255 ATP-dependent DNA helicase PIF1 [EC:3.6.4.12] (A)	--	--	hypothetical protein MTR_1g087870 [Medicago truncatula]
Mpo3G0010L	Cellular Component: plasma membrane (GO:0005886),Biological Process: potassium ion transport (GO:0006813),Molecular Function: potassium ion transmembrane transporter activity (GO:0015079),Molecular Function: metal ion binding (GO:0046872)	--	--	Zinc-finger of C2H2 type	hypothetical protein MTR_7g005980 [Medicago truncatula]
Mpo3G0027L	Biological Process: type I hypersensitivity (GO:0016068)	--	--	--	hypothetical protein MTR_7g009380 [Medicago truncatula]
Mpo3G0045L	Molecular Function: DNA binding (GO:0003677),Molecular Function: ubiquitin-protein ligase activity (GO:0004842),Cellular Component: nucleus (GO:0005634),Biological Process: DNA repair (GO:0006281),Molecular Function: zinc ion binding (GO:0008270)	--	--	--	hypothetical protein MTR_120s0030, partial [Medicago truncatula]
Mpo3G0056L	--	--	--	--	hypothetical protein MTR_4g065460 [Medicago truncatula]
Mpo3G0108L	Molecular Function: structural constituent of ribosome (GO:0003735),Cellular Component: intracellular (GO:0005622),Cellular Component: ribosome (GO:0005840),Biological Process: translation (GO:0006412)	--	--	--	hypothetical protein MTR_8g051775 [Medicago truncatula]
Mpo3G0114L	Molecular Function: structural constituent of cytoskeleton (GO:0005200),Molecular Function: GTP binding (GO:0005525),Cellular Component: microtubule (GO:0005874)	--	--	Protein of unknown function (DUF1394)	hypothetical protein MTR_5g045050 [Medicago truncatula]
Mpo3G0143L	--	--	--	--	hypothetical protein MTR_2g438240 [Medicago truncatula]
Mpo3G0150	--	PIF1-like helicase; K15255 ATP-dependent DNA helicase PIF1 [EC:3.6.4.12] (A)	--	--	hypothetical protein MTR_0091s0080 [Medicago truncatula]
Mpo3G0153L	Molecular Function: acid phosphatase activity (GO:0003993),Molecular Function: non-membrane spanning protein tyrosine phosphatase activity (GO:0004726),Cellular Component: cytoplasm (GO:0005737),Biological Process: protein dephosphorylation (GO:0006470)	probable disease resistance protein At4g27220; K08596 sentrin-specific protease 7 [EC:3.4.22.68] (A)	--	--	hypothetical protein MTR_6g089360 [Medicago truncatula]
Mpo3G0184L	Molecular Function: voltage-gated potassium channel activity (GO:0005249),Biological Process: potassium ion transport (GO:0006813),Cellular Component: voltage-gated potassium channel complex (GO:0008076)	--	--	--	40S ribosomal S10-like protein, putative [Medicago truncatula]
Mpo3G0189L	Molecular Function: calcium ion binding (GO:0005509),Molecular Function: calcium-dependent phospholipid binding (GO:0005544)	--	--	--	hypothetical protein MTR_2g007310 [Medicago truncatula]
Mpo3G0204L	Molecular Function: ATP binding (GO:0005524),Biological Process: tRNA processing (GO:0008033)	adenylate isopentenyltransferase; K10760 adenylate isopentenyltransferase (cytokinin synthase) (A)	Adenylate isopentenyltransferase 5, chloroplastic OS=Arabidopsis thaliana GN=IPT5 PE=1 SV=2	IPP transferase	Adenylate isopentenyltransferase [Medicago truncatula]
Mpo3G0206L	Molecular Function: structural molecule activity (GO:0005198),Cellular Component: viral capsid (GO:0019028)	--	--	--	hypothetical protein MTR_4g082250 [Medicago truncatula]
Mpo3G0236L	--	--	--	--	hypothetical protein MTR_5g016230 [Medicago truncatula]
Mpo3G0258L	Molecular Function: somatostatin receptor activity (GO:0004994),Biological Process: G-protein coupled receptor signaling pathway (GO:0007186),Cellular Component: integral to membrane (GO:0016021),Biological Process: intracellular signal transduction (GO:0035556)	--	--	--	--
Mpo3G0259L	--	--	--	--	hypothetical protein MTR_4g023350 [Medicago truncatula]
Mpo3G0268L	Cellular Component: integral to membrane (GO:0016021)	--	--	--	--
Mpo3G0272L	Molecular Function: chloride channel activity (GO:0005254),Biological Process: ion transport (GO:0006811),Cellular Component: membrane (GO:0016020)	benzyl alcohol O-benzoyltransferase; K19861 benzyl alcohol O-benzoyltransferase [EC:2.3.1.196 2.3.1.232] (A)	--	--	hypothetical protein MTR_1g098950 [Medicago truncatula]
Mpo3G0282L	Molecular Function: hormone activity (GO:0005179),Cellular Component: extracellular region (GO:0005576)	--	--	--	hypothetical protein MTR_092s0012 [Medicago truncatula]
Mpo3G0291L	Molecular Function: omega peptidase activity (GO:0008242)	--	--	--	hypothetical protein MTR_6g089360 [Medicago truncatula]
Mpo3G0302L	Molecular Function: structural molecule activity (GO:0005198),Cellular Component: tight junction (GO:0005923)	--	--	--	receptor-like kinase [Medicago truncatula]
Mpo3G0319L	Cellular Component: membrane (GO:0016020),Biological Process: cell growth (GO:0016049)	--	--	--	receptor-like kinase [Medicago truncatula]
Mpo3G0320L	Biological Process: G-protein coupled receptor signaling pathway (GO:0007186),Biological Process: visual perception (GO:0007601),Cellular Component: integral to membrane (GO:0016021)	--	--	--	hypothetical protein MTR_2g066510 [Medicago truncatula]
Mpo3G0340L	Molecular Function: DNA binding (GO:0003677),Molecular Function: DNA helicase activity (GO:0003678),Molecular Function: ATP binding (GO:0005524),Cellular Component: nucleus (GO:0005634),Biological Process: DNA replication initiation (GO:0006270),Cellular Component: MCM complex (GO:0042555)	--	--	Plant mobile domain	IMP dehydrogenase/GMP reductase, putative [Medicago truncatula]
Mpo3G0348L	Cellular Component: nucleosome (GO:0000786),Molecular Function: DNA binding (GO:0003677),Cellular Component: nucleus (GO:0005634),Biological Process: nucleosome assembly (GO:0006334)	--	--	--	transmembrane protein, putative [Medicago truncatula]
Mpo3G0357L	Cellular Component: nucleosome (GO:0000786),Molecular Function: DNA binding (GO:0003677),Biological Process: nucleosome assembly (GO:0006334),Molecular Function: oxidoreductase activity (GO:0016491),Molecular Function: metal ion binding (GO:0046872),Biological Process: oxidation-reduction process (GO:0055114)	--	--	--	hypothetical protein MTR_0380s0030 [Medicago truncatula]
Mpo3G0362L	Molecular Function: metallocarboxypeptidase activity (GO:0004181),Biological Process: proteolysis (GO:0006508),Molecular Function: zinc ion binding (GO:0008270)	--	--	--	hypothetical protein MTR_5g045050 [Medicago truncatula]
Mpo3G0363L	Molecular Function: DNA binding (GO:0003677),Molecular Function: ligand-activated sequence-specific DNA binding RNA polymerase II transcription factor activity (GO:0004879),Cellular Component: nucleus (GO:0005634),Biological Process: regulation of transcription, DNA-dependent (GO:0006355)	--	--	--	proSAP-interacting-like protein, putative, partial [Medicago truncatula]
Mpo3G0380L	--	--	--	--	hypothetical protein MTR_3g005270 [Medicago truncatula]
Mpo3G0418L	Biological Process: nitrogen compound metabolic process (GO:0006807)	--	--	Plant transposase (Ptta/En/Spm family)	hypothetical protein MTR_8g040210 [Medicago truncatula]
Mpo3G0420L	Molecular Function: DNA binding (GO:0003677),Molecular Function: ligand-activated sequence-specific DNA binding RNA polymerase II transcription factor activity (GO:0004879),Cellular Component: nucleus (GO:0005634),Biological Process: regulation of transcription, DNA-dependent (GO:0006355)	--	--	--	hypothetical protein MTR_4g054140 [Medicago truncatula]
Mpo3G0423L	Biological Process: G-protein coupled receptor signaling pathway (GO:0007186),Cellular Component: integral to membrane (GO:0016021),Molecular Function: G-protein coupled purinergic nucleotide receptor activity (GO:0045028)	--	--	--	Pentatricopeptide repeat-containing protein [Medicago truncatula]
Mpo3G0424L	Molecular Function: cholecystokinin receptor activity (GO:0004951),Biological Process: G-protein coupled receptor signaling pathway (GO:0007186),Cellular Component: integral to membrane (GO:0016021)	--	--	--	hypothetical protein Pmar_PMAR010667 [Perkinsus marinus ATCC 50983]
Mpo3G0425L	Biological Process: G-protein coupled receptor signaling pathway (GO:0007186),Cellular Component: integral to membrane (GO:0016021),Molecular Function: lysophosphatidic acid receptor activity (GO:0070915)	hypothetical protein; K00139 succinate-semialdehyde dehydrogenase [EC:1.2.1.24] (A)	--	--	probable protein [Plasmodium falciparum 3D7]
Mpo3G0426L	--	hypothetical protein; K00139 succinate-semialdehyde dehydrogenase [EC:1.2.1.24] (A)	--	--	hypothetical protein PFLG_01836 [Plasmodium falciparum RAJ116]
Mpo3G0427L	Molecular Function: chitin binding (GO:0008061)	--	--	--	hypothetical protein PFLG_01836 [Plasmodium falciparum RAJ116]
Mpo3G0428L	Molecular Function: chitin binding (GO:0008061)	--	--	--	hypothetical protein PFLG_01836 [Plasmodium falciparum RAJ116]
Mpo3G0429L	--	hypothetical protein; K00139 succinate-semialdehyde dehydrogenase [EC:1.2.1.24] (A)	--	--	Plasmodium repeat_MYXSPDY protein [Plasmodium falciparum 3D7]
Mpo3G0430L	Molecular Function: copper ion binding (GO:0005507),Molecular Function: chitin binding (GO:0008061),Molecular Function: electron carrier activity (GO:0009055)	--	--	--	hypothetical protein PFLG_01836 [Plasmodium falciparum RAJ116]
Mpo3G0431L	--	hypothetical protein; K00139 succinate-semialdehyde dehydrogenase [EC:1.2.1.24] (A)	--	--	Plasmodium repeat_MYXSPDY protein [Plasmodium falciparum 3D7]
Mpo3G0432L	--	hypothetical protein; K00139 succinate-semialdehyde dehydrogenase [EC:1.2.1.24] (A)	--	--	hypothetical protein PFLG_01836 [Plasmodium falciparum RAJ116]
Mpo3G0433L	Molecular Function: neuropeptide Y receptor activity (GO:0004983),Biological Process: G-protein coupled receptor signaling pathway (GO:0007186),Cellular Component: integral to membrane (GO:0016021)	hypothetical protein; K00139 succinate-semialdehyde dehydrogenase [EC:1.2.1.24] (A)	--	--	probable protein [Plasmodium falciparum 3D7]
Mpo3G0434L	Cellular Component: extracellular region (GO:0005576),Biological Process: pathogenesis (GO:0009405)	hypothetical protein; K00139 succinate-semialdehyde dehydrogenase [EC:1.2.1.24] (A)	--	--	PREDICTED: uncharacterized protein LOC103218352 [Chlorocebus sabaeus]
Mpo3G0435L	Molecular Function: oxygen transporter activity (GO:0005344),Molecular Function: iron ion binding (GO:0005506),Biological Process: transport (GO:0006810)	hypothetical protein; K14145 rhoptry neck protein 2 (A)	--	--	hypothetical protein, partial [Bacillus sp. ZYK]
Mpo3G0436L	Molecular Function: neuropeptide Y receptor activity (GO:0004983),Biological Process: G-protein coupled receptor signaling pathway (GO:0007186),Cellular Component: integral to membrane (GO:0016021)	hypothetical protein; K00139 succinate-semialdehyde dehydrogenase [EC:1.2.1.24] (A)	--	--	hypothetical protein, partial [Bacillus sp. ZYK]
Mpo3G0437L	Molecular Function: nutrient reservoir activity (GO:0045735)	--	--	--	hypothetical protein MTR_5g045030 [Medicago truncatula]
Mpo3G0440L	--	potassium transporter 12; K03549 KUP system potassium uptake protein (A)	--	--	hypothetical protein MTR_6g044710 [Medicago truncatula]
Mpo3G0445L	Molecular Function: ATP binding (GO:0005524),Biological Process: nucleobase-containing compound metabolic process (GO:0006139),Molecular Function: nucleobase-containing compound kinase activity (GO:0019205)	--	--	--	hypothetical protein MTR_4g054840 [Medicago truncatula]
Mpo3G0447L	Molecular Function: voltage-gated potassium channel activity (GO:0005249),Biological Process: potassium ion transport (GO:0006813),Cellular Component: voltage-gated potassium channel complex (GO:0008076)	--	--	--	hypothetical protein MTR_2g066510 [Medicago truncatula]
Mpo3G0450L	Biological Process: homoiothermy (GO:0042309),Molecular Function: ice binding (GO:0050825),Biological Process: response to freezing (GO:0050826)	--	--	--	hypothetical protein MTR_2g066530 [Medicago truncatula]
Mpo3G0453L	Molecular Function: voltage-gated calcium channel activity (GO:0005245),Cellular Component: voltage-gated calcium channel complex (GO:0005891),Biological Process: calcium ion transmembrane transport (GO:0070588)	--	--	--	hypothetical protein MTR_2g030190 [Medicago truncatula]
Mpo3G0458L	--	--	--	--	transmembrane protein, putative [Medicago truncatula]
Mpo3G0460L	--	--	--	--	hypothetical protein MTR_1g040840 [Medicago truncatula]
Mpo3G0472L	Biological Process: potassium ion transport (GO:0006813),Molecular Function: G-protein activated inward rectifier potassium channel activity (GO:0015467),Cellular Component: membrane (GO:0016020),Molecular Function: oxidoreductase activity (GO:0016491),Molecular Function: metal ion binding (GO:0046872),Biological Process: oxidation-reduction process (GO:0055114)	--	--	--	hypothetical protein MTR_2g007310 [Medicago truncatula]
Mpo3G0475L	Molecular Function: structural constituent of ribosome (GO:0003735),Cellular Component: intracellular (GO:0005622),Cellular Component: ribosome (GO:0005840),Biological Process: translation (GO:0006412)	benzyl alcohol O-benzoyltransferase; K19861 benzyl alcohol O-benzoyltransferase [EC:2.3.1.196 2.3.1.232] (A)	--	--	hypothetical protein MTR_3g098400 [Medicago truncatula]
Mpo3G0497L	Molecular Function: DNA binding (GO:0003677),Molecular Function: steroid hormone receptor activity (GO:0003707),Molecular Function: steroid binding (GO:0005496),Molecular Function: calcium ion binding (GO:0005509),Cellular Component: nucleus (GO:0005634),Biological Process: regulation of transcription, DNA-dependent (GO:0006355),Biological Process: homophilic cell adhesion (GO:0007156),Cellular C…	--	--	--	hypothetical protein MTR_6g466010 [Medicago truncatula]
Mpo3G0520	--	--	--	--	hypothetical protein MTR_3g048840 [Medicago truncatula]
Mpo3G0533L	Cellular Component: extracellular region (GO:0005576)	--	--	--	hypothetical protein MTR_2g058480 [Medicago truncatula]
Mpo3G0534L	Molecular Function: interleukin-1 receptor binding (GO:0005149),Cellular Component: extracellular region (GO:0005576),Biological Process: inflammatory response (GO:0006954),Biological Process: immune response (GO:0006955)	--	--	--	--
Mpo3G0540	--	--	--	--	--
Mpo3G0581L	Molecular Function: protein binding (GO:0005515),Biological Process: G-protein coupled receptor signaling pathway (GO:0007186),Cellular Component: integral to membrane (GO:0016021)	coatomer WD associated domain protein; K17302 coatomer, subunit beta' (A)	F-box/kelch-repeat protein At3g06240 OS=Arabidopsis thaliana GN=At3g06240 PE=2 SV=1	F-box domain	F-box protein interaction domain protein [Medicago truncatula]
Mpo3G0593L	Molecular Function: iron ion binding (GO:0005506),Molecular Function: FMN binding (GO:0010181),Biological Process: oxidation-reduction process (GO:0055114)	benzyl alcohol O-benzoyltransferase; K19861 benzyl alcohol O-benzoyltransferase [EC:2.3.1.196 2.3.1.232] (A)	--	--	hypothetical protein MTR_1g085220 [Medicago truncatula]
Mpo3G0595L	Cellular Component: chromatin (GO:0000785),Molecular Function: DNA binding (GO:0003677),Cellular Component: nucleus (GO:0005634),Biological Process: regulation of transcription, DNA-dependent (GO:0006355)	--	--	--	hypothetical protein MTR_4g088140 [Medicago truncatula]
Mpo3G0612L	--	--	--	--	hypothetical protein MTR_3g467700 [Medicago truncatula]
Mpo3G0615L	Cellular Component: nucleosome (GO:0000786),Molecular Function: DNA binding (GO:0003677),Biological Process: nucleosome assembly (GO:0006334)	--	--	--	hypothetical protein MTR_4g108500 [Medicago truncatula]
Mpo3G0616L	Molecular Function: neuropeptide Y receptor activity (GO:0004983),Biological Process: G-protein coupled receptor signaling pathway (GO:0007186),Molecular Function: zinc ion binding (GO:0008270),Cellular Component: integral to membrane (GO:0016021)	--	--	GRF zinc finger	hypothetical protein MTR_103s0023 [Medicago truncatula]
Mpo3G0651L	Cellular Component: extracellular region (GO:0005576)	--	--	--	hypothetical protein MTR_7g013570 [Medicago truncatula]
Mpo3G0663L	--	--	--	--	hypothetical protein MTR_8g040210 [Medicago truncatula]
Mpo3G0670L	Molecular Function: potassium channel activity (GO:0005267),Cellular Component: integral to membrane (GO:0016021),Biological Process: potassium ion transmembrane transport (GO:0071805)	--	--	--	hypothetical protein MTR_7g060590 [Medicago truncatula]
Mpo3G0680L	Molecular Function: interleukin-1 receptor binding (GO:0005149),Cellular Component: extracellular region (GO:0005576),Biological Process: inflammatory response (GO:0006954),Biological Process: immune response (GO:0006955),Biological Process: intein-mediated protein splicing (GO:0016539)	--	--	--	hypothetical protein MTR_3g467700 [Medicago truncatula]
Mpo3G0732L	Biological Process: regulation of microtubule polymerization or depolymerization (GO:0031110)	--	--	--	hypothetical protein MTR_7g028650 [Medicago truncatula]
Mpo3G0798L	Biological Process: cell adhesion (GO:0007155),Biological Process: viral infectious cycle (GO:0019058),Biological Process: viral attachment to host cell (GO:0019062)	--	--	--	hypothetical protein MTR_1g113930 [Medicago truncatula]
Mpo3G0857L	--	--	--	--	hypothetical protein MTR_7g078490 [Medicago truncatula]
Mpo3G0858L	--	--	--	--	hypothetical protein MTR_7g078490 [Medicago truncatula]
Mpo3G0859L	Cellular Component: nucleosome (GO:0000786),Molecular Function: DNA binding (GO:0003677),Cellular Component: nucleus (GO:0005634),Biological Process: nucleosome assembly (GO:0006334)	--	--	--	hypothetical protein MTR_7g078490 [Medicago truncatula]
Mpo3G0860L	--	--	--	--	hypothetical protein MTR_7g078490 [Medicago truncatula]
Mpo3G0861L	--	--	--	--	hypothetical protein MTR_7g078540 [Medicago truncatula]
Mpo3G0863L	Molecular Function: G-protein coupled receptor activity (GO:0004930),Biological Process: G-protein coupled receptor signaling pathway (GO:0007186),Cellular Component: integral to membrane (GO:0016021)	--	--	--	--
Mpo3G0872L	Biological Process: G-protein coupled receptor signaling pathway (GO:0007186),Cellular Component: integral to membrane (GO:0016021)	--	--	--	hypothetical protein MTR_3g055860 [Medicago truncatula]
Mpo3G0890L	Cellular Component: connexon complex (GO:0005922),Biological Process: cell communication (GO:0007154)	--	--	--	hypothetical protein MTR_3g055060 [Medicago truncatula]
Mpo3G0953L	Cellular Component: tight junction (GO:0005923)	--	--	--	hypothetical protein MTR_5g039140 [Medicago truncatula]
Mpo3G0993L	Molecular Function: protein binding (GO:0005515),Biological Process: cell adhesion (GO:0007155),Biological Process: viral infectious cycle (GO:0019058),Biological Process: viral attachment to host cell (GO:0019062)	--	--	--	hypothetical protein MTR_7g093670 [Medicago truncatula]
Mpo3G0994L	Biological Process: sodium ion transport (GO:0006814),Biological Process: regulation of pH (GO:0006885),Molecular Function: sodium:hydrogen antiporter activity (GO:0015385),Cellular Component: integral to membrane (GO:0016021)	--	--	--	hypothetical protein MTR_7g093690 [Medicago truncatula]
Mpo3G0995L	Molecular Function: scavenger receptor activity (GO:0005044),Biological Process: receptor-mediated endocytosis (GO:0006898),Cellular Component: membrane (GO:0016020)	--	--	--	hypothetical protein MTR_7g093700 [Medicago truncatula]
Mpo3G1044L	Molecular Function: transporter activity (GO:0005215),Biological Process: transport (GO:0006810),Cellular Component: membrane (GO:0016020)	--	--	--	hypothetical protein MTR_103s0023 [Medicago truncatula]
Mpo3G1085L	Molecular Function: scavenger receptor activity (GO:0005044),Cellular Component: membrane (GO:0016020)	replication factor-A carboxy-terminal domain protein; K07466 replication factor A1 (A)	--	--	replication factor-A carboxy-terminal domain protein [Medicago truncatula]
Mpo3G1092L	--	--	--	--	--
Mpo3G10950	--	benzyl alcohol O-benzoyltransferase; K19861 benzyl alcohol O-benzoyltransferase [EC:2.3.1.196 2.3.1.232] (A)	--	--	40S ribosomal S10-like protein, putative [Medicago truncatula]
Mpo3G1133L	--	--	--	--	Homeodomain-like [Medicago truncatula]
Mpo3G1172L	--	--	--	--	hypothetical protein MTR_8g040210 [Medicago truncatula]
Mpo3G1183L	Molecular Function: sequence-specific DNA binding transcription factor activity (GO:0003700),Cellular Component: nucleus (GO:0005634),Biological Process: regulation of transcription, DNA-dependent (GO:0006355)	--	--	--	--
Mpo3G1195L	--	--	--	--	hypothetical protein MTR_5g055860 [Medicago truncatula]
Mpo3G1210L	Molecular Function: manganese ion binding (GO:0030145)	--	--	--	--
Mpo3G1211L	Molecular Function: structural constituent of ribosome (GO:0003735),Cellular Component: intracellular (GO:0005622),Cellular Component: ribosome (GO:0005840),Biological Process: translation (GO:0006412)	--	--	--	hypothetical protein MTR_1g054270 [Medicago truncatula]
Mpo3G1212L	Biological Process: homoiothermy (GO:0042309),Molecular Function: ice binding (GO:0050825),Biological Process: response to freezing (GO:0050826)	--	--	--	--
Mpo3G1248L	Cellular Component: chromatin (GO:0000785),Molecular Function: DNA binding (GO:0003677),Molecular Function: sequence-specific DNA binding transcription factor activity (GO:0003700),Cellular Component: nucleus (GO:0005634),Biological Process: regulation of transcription, DNA-dependent (GO:0006355)	--	--	--	RNA recognition motif [Medicago truncatula]
Mpo3G1256L	Molecular Function: lysozyme activity (GO:0003796),Biological Process: cell wall macromolecule catabolic process (GO:0016998)	--	--	--	hypothetical protein MTR_4g088140 [Medicago truncatula]
Mpo3G1263L	Biological Process: phospholipase C-activating G-protein coupled receptor signaling pathway (GO:0007200),Cellular Component: integral to membrane (GO:0016021),Molecular Function: G-protein coupled purinergic nucleotide receptor activity (GO:0045028)	--	--	--	hypothetical protein MTR_5g065340 [Medicago truncatula]
Mpo3G12670	Molecular Function: structural constituent of ribosome (GO:0003735),Cellular Component: intracellular (GO:0005622),Cellular Component: ribosome (GO:0005840),Biological Process: translation (GO:0006412)	40S ribosomal S21-like protein; K02971 small subunit ribosomal protein S21e (A)	40S ribosomal protein S21-2 OS=Arabidopsis thaliana GN=RPS21C PE=1 SV=2	Ribosomal protein S21e	40S ribosomal protein S21-2 [Medicago truncatula]
Mpo3G1282L	Molecular Function: aspartic-type endopeptidase activity (GO:0004190),Cellular Component: Golgi apparatus (GO:0005794),Biological Process: membrane protein ectodomain proteolysis (GO:0006509)	--	--	--	hypothetical protein MTR_3g055060 [Medicago truncatula]
Mpo3G1283L	Biological Process: reciprocal meiotic recombination (GO:0007131)	--	--	--	hypothetical protein MTR_5g023010 [Medicago truncatula]
Mpo3G1285L	Molecular Function: structural constituent of cell wall (GO:0005199),Cellular Component: peptidoglycan-based cell wall (GO:0009274),Cellular Component: S-layer (GO:0030115)	--	--	--	Homeodomain-like [Medicago truncatula]
Mpo3G1297L	Molecular Function: purinergic nucleotide receptor activity (GO:0001614),Molecular Function: ion channel activity (GO:0005216),Molecular Function: ATP binding (GO:0005524),Biological Process: ion transport (GO:0006811),Cellular Component: membrane (GO:0016020)	--	--	Plant mobile domain	PREDICTED: uncharacterized protein LOC101499679 [Cicer arietinum]
Mpo3G1301L	Molecular Function: DNA binding (GO:0003677)	uncharacterized LOC103413093; K01285 lysosomal Pro-X carboxypeptidase [EC:3.4.16.2] (A)	--	Plant mobile domain	PREDICTED: uncharacterized protein LOC101513060 [Cicer arietinum]
Mpo3G1303L	Molecular Function: voltage-gated calcium channel activity (GO:0005245),Cellular Component: voltage-gated calcium channel complex (GO:0005891),Biological Process: nitrogen compound metabolic process (GO:0006807),Biological Process: calcium ion transmembrane transport (GO:0070588)	--	--	--	hypothetical protein MTR_5g065340 [Medicago truncatula]
Mpo3G13280	Molecular Function: protein binding (GO:0005515),Biological Process: drug transmembrane transport (GO:0006855),Molecular Function: zinc ion binding (GO:0008270),Molecular Function: drug transmembrane transporter activity (GO:0015238),Molecular Function: antiporter activity (GO:0015297),Cellular Component: membrane (GO:0016020),Biological Process: transmembrane transport (GO:0055085)	protein TRANSPARENT TESTA 12; K03327 multidrug resistance protein, MATE family (A)	Protein TRANSPARENT TESTA 12 OS=Arabidopsis thaliana GN=TT12 PE=2 SV=1	Ring finger domain	PREDICTED: protein TRANSPARENT TESTA 12 [Cicer arietinum]
Mpo3G1332L	--	--	--	--	hypothetical protein MTR_2g066510 [Medicago truncatula]
Mpo3G1335L	Molecular Function: serine-type endopeptidase activity (GO:0004252),Biological Process: proteolysis (GO:0006508)	--	--	--	hypothetical protein MTR_117s0001, partial [Medicago truncatula]
Mpo3G1352L	Molecular Function: nucleic acid binding (GO:0003676),Molecular Function: sequence-specific DNA binding transcription factor activity (GO:0003700),Molecular Function: helicase activity (GO:0004386),Molecular Function: leukotriene receptor activity (GO:0004974),Molecular Function: ATP binding (GO:0005524),Cellular Component: nucleus (GO:0005634),Biological Process: regulation of transcription, DNA…	pre-mRNA-splicing factor ATP-dependent RNA helicase PRP16; K12815 pre-mRNA-splicing factor ATP-dependent RNA helicase DHX38/PRP16 [EC:3.6.4.13] (A)	Pre-mRNA-splicing factor ATP-dependent RNA helicase PRP16 OS=Homo sapiens GN=DHX38 PE=1 SV=2	DEAD/DEAH box helicase	pre-mRNA-splicing factor ATP-dependent RNA helicase PRP16 [Medicago truncatula]
Mpo3G1362L	Molecular Function: interleukin-1, Type I, activating receptor activity (GO:0004909)	benzyl alcohol O-benzoyltransferase; K19861 benzyl alcohol O-benzoyltransferase [EC:2.3.1.196 2.3.1.232] (A)	--	--	hypothetical protein MTR_5g044130 [Medicago truncatula]
Mpo3G1368L	Molecular Function: somatostatin receptor activity (GO:0004994),Biological Process: G-protein coupled receptor signaling pathway (GO:0007186),Cellular Component: integral to membrane (GO:0016021)	--	--	--	hypothetical protein MTR_2g438240 [Medicago truncatula]
Mpo3G1381L	Molecular Function: structural constituent of cell wall (GO:0005199)	alanine--tRNA ligase, cytoplasmic-like; K01872 alanyl-tRNA synthetase [EC:6.1.1.7] (A)	--	Plant transposase (Ptta/En/Spm family)	hypothetical protein MTR_4g115940 [Medicago truncatula]
Mpo3G1404L	Molecular Function: voltage-gated calcium channel activity (GO:0005245),Cellular Component: voltage-gated calcium channel complex (GO:0005891),Biological Process: calcium ion transmembrane transport (GO:0070588)	--	--	--	Serine carboxypeptidase family protein [Medicago truncatula]
Mpo3G1426L	--	--	--	--	hypothetical protein MTR_7g037680 [Medicago truncatula]
Mpo3G1430L	Biological Process: inflammatory response (GO:0006954),Biological Process: photosynthetic electron transport in photosystem II (GO:0009772),Cellular Component: integral to membrane (GO:0016021),Biological Process: photosynthesis, light reaction (GO:0019684),Molecular Function: chemokine binding (GO:0019956),Molecular Function: electron transporter, transferring electrons within the cyclic electro…	photosystem II Q(B) protein; K02703 photosystem II P680 reaction center D1 protein (A)	Photosystem II protein D1 OS=Triticum aestivum GN=psbA PE=3 SV=2	Photosynthetic reaction centre protein	photosystem II protein D1 [Medicago truncatula]
Mpo3G1432L	Molecular Function: DNA binding (GO:0003677),Molecular Function: N-formyl peptide receptor activity (GO:0004982),Biological Process: regulation of transcription, DNA-dependent (GO:0006355),Biological Process: G-protein coupled receptor signaling pathway (GO:0007186),Cellular Component: integral to membrane (GO:0016021)	--	--	--	hypothetical protein MTR_3g055860 [Medicago truncatula]
Mpo3G1506L	--	--	--	--	hypothetical protein MTR_7g013570 [Medicago truncatula]
Mpo3G1520L	Molecular Function: structural constituent of ribosome (GO:0003735),Cellular Component: intracellular (GO:0005622),Cellular Component: ribosome (GO:0005840),Biological Process: translation (GO:0006412),Cellular Component: small ribosomal subunit (GO:0015935)	30S ribosomal protein S2; K02967 small subunit ribosomal protein S2 (A)	30S ribosomal protein S2, chloroplastic OS=Pisum sativum GN=rps2 PE=3 SV=1	Ribosomal protein S2	ribosomal protein S2 (chloroplast) [Medicago hybrida]
Mpo3G15320	Molecular Function: protein binding (GO:0005515)	protein TRANSPORT INHIBITOR RESPONSE 1; K14485 transport inhibitor response 1 (A)	Protein AUXIN SIGNALING F-BOX 3 OS=Arabidopsis thaliana GN=AFB3 PE=1 SV=1	Leucine Rich repeat	Protein AUXIN SIGNALING F-BOX [Medicago truncatula]
Mpo3G1603L	Molecular Function: structural constituent of ribosome (GO:0003735),Cellular Component: ribosome (GO:0005840),Biological Process: translation (GO:0006412)	ribosomal protein L14p/L23e; K02894 large subunit ribosomal protein L23e (A)	60S ribosomal protein L23 OS=Arabidopsis thaliana GN=RPL23A PE=2 SV=3	Plant transposase (Ptta/En/Spm family)	hypothetical protein glysoja_041087 [Glycine soja]
Mpo3G1606L	Molecular Function: uridine kinase activity (GO:0004849),Molecular Function: ATP binding (GO:0005524),Molecular Function: phosphotransferase activity, alcohol group as acceptor (GO:0016773)	--	--	--	hypothetical protein MTR_7g013570 [Medicago truncatula]
Mpo3G1614L	Molecular Function: RNA binding (GO:0003723),Molecular Function: structural constituent of ribosome (GO:0003735),Cellular Component: ribosome (GO:0005840),Biological Process: translation (GO:0006412)	rps3; ribosomal protein S3; K02982 small subunit ribosomal protein S3 (A)	30S ribosomal protein S3, chloroplastic OS=Lotus japonicus GN=rps3 PE=3 SV=1	Ribosomal protein S3, C-terminal domain	ribosomal protein S3 (chloroplast) [Medicago hybrida]
Mpo3G1615L	Molecular Function: structural constituent of ribosome (GO:0003735),Molecular Function: N,N-dimethylaniline monooxygenase activity (GO:0004499),Cellular Component: intracellular (GO:0005622),Cellular Component: ribosome (GO:0005840),Biological Process: translation (GO:0006412),Biological Process: nitrogen compound metabolic process (GO:0006807),Biological Process: oxidation-reduction process (GO:…	rpl2, JacuC_p085; ribosomal protein L2; K02886 large subunit ribosomal protein L2 (A)	50S ribosomal protein L2-A, chloroplastic OS=Chloranthus spicatus GN=rpl2-A PE=3 SV=1	Ribosomal Proteins L2, RNA binding domain	ribosomal protein L2 (chloroplast) [Medicago hybrida]
Mpo3G1619L	Biological Process: calcium ion transport (GO:0006816),Cellular Component: membrane (GO:0016020)	--	--	--	hypothetical protein MTR_3g055860 [Medicago truncatula]
Mpo3G1622L	Molecular Function: 6-phosphofructokinase activity (GO:0003872),Biological Process: fructose 6-phosphate metabolic process (GO:0006002),Biological Process: glycolysis (GO:0006096)	--	--	--	hypothetical protein MTR_7g009380 [Medicago truncatula]
Mpo3G1690L	Molecular Function: serine-type endopeptidase inhibitor activity (GO:0004867)	--	--	--	hypothetical protein MTR_7g113690 [Medicago truncatula]
Mpo3G1691L	Biological Process: spindle assembly (GO:0051225),Biological Process: centrosome organization (GO:0051297),Cellular Component: HAUS complex (GO:0070652)	--	--	--	RING finger protein [Medicago truncatula]
Mpo3G1813L	Molecular Function: histamine receptor activity (GO:0004969),Biological Process: G-protein coupled receptor signaling pathway (GO:0007186),Cellular Component: integral to membrane (GO:0016021),Biological Process: regulation of vascular permeability (GO:0043114),Biological Process: positive regulation of vasoconstriction (GO:0045907),Biological Process: eosinophil chemotaxis (GO:0048245)	--	--	--	CC-NBS-LRR [Medicago truncatula]
Mpo3G1848L	Cellular Component: connexon complex (GO:0005922),Biological Process: cell communication (GO:0007154)	--	--	--	hypothetical protein MTR_7g024660 [Medicago truncatula]
Mpo3G1878L	Molecular Function: voltage-gated potassium channel activity (GO:0005249),Biological Process: potassium ion transport (GO:0006813),Cellular Component: membrane (GO:0016020)	--	--	--	--
Mpo3G1891L	Molecular Function: ATP binding (GO:0005524),Cellular Component: membrane (GO:0016020),Molecular Function: ATPase activity (GO:0016887)	bfr1, hba2, SPCPJ732.04c; brefeldin A efflux transporter Bfr1; K08712 ATP-binding cassette, subfamily G (WHITE), member 2, SNQ2 (A)	ABC transporter G family member 36 OS=Oryza sativa subsp. japonica GN=ABCG36 PE=2 SV=1	ABC transporter	Pleiotropic drug resistance protein [Medicago truncatula]
Mpo3G1930L	Molecular Function: inward rectifier potassium channel activity (GO:0005242),Biological Process: potassium ion transport (GO:0006813),Cellular Component: membrane (GO:0016020)	--	--	--	Serine carboxypeptidase family protein [Medicago truncatula]
Mpo3G1945L	--	--	--	--	hypothetical protein MTR_8g076170 [Medicago truncatula]
Mpo3G20560	Molecular Function: nucleotide binding (GO:0000166),Molecular Function: nucleic acid binding (GO:0003676),Molecular Function: helicase activity (GO:0004386),Molecular Function: ATP binding (GO:0005524),Molecular Function: ATP-dependent helicase activity (GO:0008026),Molecular Function: nucleoside-triphosphatase activity (GO:0017111)	ATP-dependent RNA helicase DHX35; K12818 ATP-dependent RNA helicase DHX8/PRP22 [EC:3.6.4.13] (A)	ATP-dependent RNA helicase DHX8 OS=Homo sapiens GN=DHX8 PE=1 SV=1	DEAD/DEAH box helicase	ATP-dependent RNA helicase DHX35 [Medicago truncatula]
Mpo3G23800	--	--	--	--	transmembrane protein, putative [Medicago truncatula]
Mpo3G25940	Molecular Function: protein binding (GO:0005515)	protein TRANSPORT INHIBITOR RESPONSE 1-like; K14485 transport inhibitor response 1 (A)	Protein TRANSPORT INHIBITOR RESPONSE 1 OS=Arabidopsis thaliana GN=TIR1 PE=1 SV=2	--	F-box/leucine rich repeat protein [Phaseolus vulgaris]
Mpo3G27160	--	alpha-L-arabinofuranosidase-like protein; K01209 alpha-N-arabinofuranosidase [EC:3.2.1.55] (A)	--	--	hypothetical protein MTR_4g044313 [Medicago truncatula]
Mpo3G28460	--	--	--	--	hypothetical protein MTR_7g115360 [Medicago truncatula]
Mpo3G29610	--	--	--	--	PREDICTED: uncharacterized protein LOC101501579 [Cicer arietinum]
Mpo3G29630	--	--	--	--	homeodomain transcription factor superfamily protein, putative [Medicago truncatula]
Mpo3G29640	--	--	--	--	hypothetical protein MTR_7g113270 [Medicago truncatula]
Mpo3G29650	--	--	--	--	MTA3-Myb-like DNA-binding domain protein, putative [Medicago truncatula]
Mpo3G30100	--	--	--	--	hypothetical protein MTR_1g041895 [Medicago truncatula]
Mpo3G3280	--	alpha-L-arabinofuranosidase-like protein; K01209 alpha-N-arabinofuranosidase [EC:3.2.1.55] (A)	--	--	hypothetical protein MTR_4g044313 [Medicago truncatula]
Mpo3G39830	--	protein TRANSPORT INHIBITOR RESPONSE 1-like; K14485 transport inhibitor response 1 (A)	Transport inhibitor response 1-like protein OS=Arabidopsis thaliana GN=At5g49980 PE=2 SV=1	Leucine Rich repeat	F-box family protein [Medicago truncatula]
Mpo3G40250	Cellular Component: photosystem (GO:0009521),Biological Process: photosynthetic electron transport chain (GO:0009767),Cellular Component: membrane (GO:0016020),Molecular Function: chlorophyll binding (GO:0016168),Biological Process: photosynthesis, light reaction (GO:0019684)	PSII 47KDa protein; K02704 photosystem II CP47 chlorophyll apoprotein (A)	Photosystem II CP47 reaction center protein OS=Draba nemorosa GN=psbB PE=3 SV=1	Photosystem II protein	photosystem II CP47 protein, partial (chloroplast) [Erodium cicutarium]
Mpo3G4310	Molecular Function: protein binding (GO:0005515),Molecular Function: zinc ion binding (GO:0008270)	zinc finger, C3HC4 type (RING finger) protein; K19042 E3 ubiquitin-protein ligase BOI and related proteins [EC:2.3.2.27] (A)	BOI-related E3 ubiquitin-protein ligase 1 OS=Arabidopsis thaliana GN=BRG1 PE=1 SV=1	Zinc finger, C3HC4 type (RING finger)	Baculoviral IAP repeat-containing protein [Medicago truncatula]
Mpo3G4320	Molecular Function: protein binding (GO:0005515),Molecular Function: zinc ion binding (GO:0008270)	zinc finger, C3HC4 type (RING finger) protein; K19042 E3 ubiquitin-protein ligase BOI and related proteins [EC:2.3.2.27] (A)	BOI-related E3 ubiquitin-protein ligase 1 OS=Arabidopsis thaliana GN=BRG1 PE=1 SV=1	Zinc finger, C3HC4 type (RING finger)	Baculoviral IAP repeat-containing protein [Medicago truncatula]
Mpo3G4650	Molecular Function: DNA binding (GO:0003677)	PIF1-like helicase; K15255 ATP-dependent DNA helicase PIF1 [EC:3.6.4.12] (A)	--	--	hypothetical protein MTR_1g087870 [Medicago truncatula]
Mpo3G48290	Molecular Function: protein binding (GO:0005515)	eukaryotic translation initiation factor 2c, putative; K11593 eukaryotic translation initiation factor 2C (A)	Protein argonaute 16 OS=Oryza sativa subsp. japonica GN=AGO16 PE=2 SV=2	Argonaute linker 1 domain	eukaryotic translation initiation factor 2c, putative [Medicago truncatula]
Mpo3G50020	Molecular Function: protein binding (GO:0005515)	eukaryotic translation initiation factor 2c, putative; K11593 eukaryotic translation initiation factor 2C (A)	Protein argonaute 4 OS=Arabidopsis thaliana GN=AGO4 PE=1 SV=2	Argonaute linker 1 domain	eukaryotic translation initiation factor 2c, putative [Medicago truncatula]
Mpo3G53200	--	--	--	--	hypothetical protein MTR_2g032720 [Medicago truncatula]
Mpo3G55550	--	--	--	--	hypothetical protein MTR_6g044110, partial [Medicago truncatula]
Mpo3G55730	--	--	--	--	PREDICTED: uncharacterized protein LOC101490832 isoform X1 [Cicer arietinum]
Mpo3G55830	Molecular Function: iron ion binding (GO:0005506),Molecular Function: electron carrier activity (GO:0009055),Molecular Function: oxidoreductase activity, acting on paired donors, with incorporation or reduction of molecular oxygen (GO:0016705),Molecular Function: heme binding (GO:0020037),Biological Process: oxidation-reduction process (GO:0055114)	cytochrome P450 family 71 protein; K00512 steroid 17alpha-monooxygenase / 17alpha-hydroxyprogesterone aldolase [EC:1.14.14.19 4.1.2.30] (A)	Cytochrome P450 CYP736A12 OS=Panax ginseng PE=2 SV=1	Cytochrome P450	PREDICTED: cytochrome P450 CYP736A12-like [Cicer arietinum]
Mpo3G57360	--	DNA-directed RNA polymerase; K16252 DNA-directed RNA polymerase IV and V subunit 2 [EC:2.7.7.6] (A)	--	--	hypothetical protein MTR_2g014070 [Medicago truncatula]
Mpo3G59020	--	--	--	--	hypothetical protein MTR_5g043940 [Medicago truncatula]
Mpo3G5920	Molecular Function: metalloendopeptidase activity (GO:0004222),Biological Process: proteolysis (GO:0006508),Molecular Function: metallopeptidase activity (GO:0008237),Molecular Function: zinc ion binding (GO:0008270),Cellular Component: extracellular matrix (GO:0031012)	Matrixin family protein; K07761 gelatinase A [EC:3.4.24.24] (A)	Metalloendoproteinase 5-MMP OS=Arabidopsis thaliana GN=5MMP PE=1 SV=1	Putative peptidoglycan binding domain	matrix metalloproteinase [Medicago truncatula]
Mpo3G59340	--	--	--	--	PREDICTED: uncharacterized protein LOC101513060 [Cicer arietinum]
Mpo3G60320	--	--	--	--	LCR related CCP [Medicago truncatula]
Mpo3G60340	--	--	--	--	LCR related CCP [Medicago truncatula]
Mpo3G60350	--	--	--	--	LCR related CCP [Medicago truncatula]
Mpo3G60360	--	--	--	--	LCR related CCP [Medicago truncatula]
Mpo3G60380	--	--	--	--	LCR-like protein [Medicago truncatula]
Mpo3G60390	--	--	--	--	LCR-like protein [Medicago truncatula]
Mpo3G60430	--	--	--	--	hypothetical protein MTR_7g113270 [Medicago truncatula]
Mpo3G60600	--	--	--	--	PREDICTED: uncharacterized protein LOC101513060 [Cicer arietinum]
Mpo3G60840	--	--	--	--	hypothetical protein MTR_5g065340 [Medicago truncatula]
Mpo3G60950	--	--	--	--	hypothetical protein MTR_6g044110, partial [Medicago truncatula]
Mpo3G60970	--	--	--	--	hypothetical protein MTR_6g044110, partial [Medicago truncatula]
Mpo3G61190	Molecular Function: protein kinase activity (GO:0004672),Molecular Function: protein tyrosine kinase activity (GO:0004713),Molecular Function: protein binding (GO:0005515),Molecular Function: ATP binding (GO:0005524),Biological Process: protein phosphorylation (GO:0006468)	Leucine-rich repeat protein kinase family protein, putative; K13420 LRR receptor-like serine/threonine-protein kinase FLS2 [EC:2.7.11.1] (A)	LRR receptor-like serine/threonine-protein kinase FLS2 OS=Arabidopsis thaliana GN=FLS2 PE=1 SV=1	Leucine rich repeat N-terminal domain	LRR receptor-like kinase family protein [Medicago truncatula]
Mpo3G6530	--	--	--	Plant transposase (Ptta/En/Spm family)	PREDICTED: uncharacterized protein LOC100807799 isoform X2 [Glycine max]
Mpo3G6810	--	--	--	--	hypothetical protein MTR_5g081770 [Medicago truncatula]
Mpo3G6990	--	--	--	--	hypothetical protein MTR_2g059510 [Medicago truncatula]
Mpo3G7000	--	--	--	--	hypothetical protein MTR_7g037680 [Medicago truncatula]
Mpo3G7030	--	--	--	--	hypothetical protein MTR_1g113930 [Medicago truncatula]
Mpo3G7710	--	--	--	--	hypothetical protein MTR_3g041650 [Medicago truncatula]
Mpo3G8050	--	--	--	Plant transposase (Ptta/En/Spm family)	hypothetical protein MTR_8g040210 [Medicago truncatula]
Mpo3G8660	--	--	--	--	LCR-like protein [Medicago truncatula]
Mpo3G8750	--	benzyl alcohol O-benzoyltransferase; K19861 benzyl alcohol O-benzoyltransferase [EC:2.3.1.196 2.3.1.232] (A)	--	--	hypothetical protein MTR_5g091700 [Medicago truncatula]
Mpo3G9410	--	--	--	--	hypothetical protein MTR_5g043940 [Medicago truncatula]
Mpo4G0017L	Molecular Function: voltage-gated calcium channel activity (GO:0005245),Cellular Component: voltage-gated calcium channel complex (GO:0005891),Biological Process: calcium ion transmembrane transport (GO:0070588)	--	--	--	--
Mpo4G0022L	Cellular Component: gamma-tubulin complex (GO:0000930),Biological Process: microtubule nucleation (GO:0007020),Biological Process: cytoplasmic microtubule organization (GO:0031122),Molecular Function: metal ion binding (GO:0046872)	zbtb48; zinc finger and BTB domain containing 48; K10519 zinc finger and BTB domain-containing protein 48 (A)	Zinc finger protein ZAT11 OS=Arabidopsis thaliana GN=ZAT11 PE=2 SV=1	C2H2-type zinc finger	C2H2 and C2HC zinc finger protein [Medicago truncatula]
Mpo4G0040L	--	--	--	--	hypothetical protein MTR_1g053785 [Medicago truncatula]
Mpo4G0049L	Molecular Function: melanocortin receptor activity (GO:0004977),Biological Process: G-protein coupled receptor signaling pathway (GO:0007186),Cellular Component: integral to membrane (GO:0016021)	--	--	--	hypothetical protein MTR_4g065460 [Medicago truncatula]
Mpo4G0050L	--	--	--	--	hypothetical protein MTR_5g045030 [Medicago truncatula]
Mpo4G0058L	Molecular Function: calmodulin binding (GO:0005516)	--	--	--	Pentatricopeptide repeat-containing protein [Medicago truncatula]
Mpo4G0072L	Molecular Function: DNA binding (GO:0003677),Molecular Function: DNA helicase activity (GO:0003678),Molecular Function: ATP binding (GO:0005524),Cellular Component: nucleus (GO:0005634),Biological Process: DNA replication initiation (GO:0006270),Cellular Component: MCM complex (GO:0042555)	--	--	--	hypothetical protein MTR_4g039990 [Medicago truncatula]
Mpo4G0073L	Molecular Function: DNA binding (GO:0003677),Molecular Function: ligand-activated sequence-specific DNA binding RNA polymerase II transcription factor activity (GO:0004879),Cellular Component: nucleus (GO:0005634),Biological Process: regulation of transcription, DNA-dependent (GO:0006355)	--	--	--	DNA (cytosine-5)-methyltransferase DRM2 [Medicago truncatula]
Mpo4G0074L	Molecular Function: vitamin D binding (GO:0005499),Cellular Component: extracellular space (GO:0005615),Biological Process: vitamin transport (GO:0051180),Molecular Function: vitamin transporter activity (GO:0051183)	--	--	--	hypothetical protein MTR_4g039990 [Medicago truncatula]
Mpo4G0113L	--	--	--	--	hypothetical protein MTR_1g016950 [Medicago truncatula]
Mpo4G0120	Molecular Function: metal ion binding (GO:0046872)	--	Zinc finger protein ZAT4 OS=Arabidopsis thaliana GN=ZAT4 PE=2 SV=1	C2H2-type zinc finger	C2H2 zinc finger protein [Medicago truncatula]
Mpo4G0123L	Molecular Function: tumor necrosis factor receptor binding (GO:0005164),Molecular Function: protein binding (GO:0005515),Biological Process: immune response (GO:0006955),Cellular Component: membrane (GO:0016020)	replication factor-A carboxy-terminal domain protein; K07466 replication factor A1 (A)	--	Replication factor-A C terminal domain	Replication factor A protein [Medicago truncatula]
Mpo4G0129L	Molecular Function: cGMP-dependent protein kinase activity (GO:0004692),Molecular Function: ATP binding (GO:0005524)	photosystem I P700 chlorophyll A apoprotein; K02689 photosystem I P700 chlorophyll a apoprotein A1 (A)	--	--	hypothetical protein MTR_3g096620 [Medicago truncatula]
Mpo4G0168L	Biological Process: G-protein coupled receptor signaling pathway (GO:0007186),Cellular Component: integral to membrane (GO:0016021),Molecular Function: G-protein coupled neurotensin receptor activity (GO:0016492)	--	--	--	--
Mpo4G0190	--	alpha-L-arabinofuranosidase-like protein; K01209 alpha-N-arabinofuranosidase [EC:3.2.1.55] (A)	--	--	hypothetical protein MTR_4g054350 [Medicago truncatula]
Mpo4G0239L	Molecular Function: potassium channel activity (GO:0005267),Biological Process: nitrogen compound metabolic process (GO:0006807),Biological Process: potassium ion transport (GO:0006813),Cellular Component: integral to membrane (GO:0016021)	--	--	--	transmembrane protein, putative [Medicago truncatula]
Mpo4G0312L	Molecular Function: DNA binding (GO:0003677),Molecular Function: DNA topoisomerase type II (ATP-hydrolyzing) activity (GO:0003918),Molecular Function: ATP binding (GO:0005524),Biological Process: DNA topological change (GO:0006265)	--	--	Plant transposase (Ptta/En/Spm family)	PREDICTED: uncharacterized protein LOC100807799 isoform X2 [Glycine max]
Mpo4G0351L	Molecular Function: GTP binding (GO:0005525)	--	--	--	transmembrane protein, putative [Medicago truncatula]
Mpo4G0361L	Molecular Function: G-protein coupled receptor activity (GO:0004930),Biological Process: G-protein coupled receptor signaling pathway (GO:0007186),Cellular Component: integral to membrane (GO:0016021)	--	--	--	hypothetical protein MTR_3g055860 [Medicago truncatula]
Mpo4G0390	--	--	--	--	hypothetical protein MTR_5g045050 [Medicago truncatula]
Mpo4G0395L	Molecular Function: tumor necrosis factor receptor binding (GO:0005164),Biological Process: immune response (GO:0006955),Cellular Component: membrane (GO:0016020)	--	--	--	hypothetical protein MTR_7g069690 [Medicago truncatula]
Mpo4G0402L	Molecular Function: nutrient reservoir activity (GO:0045735)	glucan endo-1,3-beta-glucosidase-like protein; K19891 glucan endo-1,3-beta-glucosidase 1/2/3 [EC:3.2.1.39] (A)	--	--	hypothetical protein MTR_4g009750 [Medicago truncatula]
Mpo4G0411L	Molecular Function: sequence-specific DNA binding transcription factor activity (GO:0003700),Molecular Function: protein binding (GO:0005515),Cellular Component: nucleus (GO:0005634),Biological Process: regulation of transcription, DNA-dependent (GO:0006355),Biological Process: cell adhesion (GO:0007155),Biological Process: viral infectious cycle (GO:0019058),Biological Process: viral attachment …	probable LRR receptor-like serine/threonine-protein kinase At4g08850; K04730 interleukin-1 receptor-associated kinase 1 [EC:2.7.11.1] (A)	Probable LRR receptor-like serine/threonine-protein kinase At3g47570 OS=Arabidopsis thaliana GN=At3g47570 PE=2 SV=1	Leucine Rich Repeat	LRR receptor-like kinase family protein [Medicago truncatula]
Mpo4G0412L	Molecular Function: tachykinin receptor activity (GO:0004995),Molecular Function: protein binding (GO:0005515),Cellular Component: plasma membrane (GO:0005886),Biological Process: G-protein coupled receptor signaling pathway (GO:0007186),Cellular Component: integral to membrane (GO:0016021)	POPTRDRAFT_1075175; FLAGELLIN-SENSITIVE 2 family protein; K13420 LRR receptor-like serine/threonine-protein kinase FLS2 [EC:2.7.11.1] (A)	Probable leucine-rich repeat receptor-like protein kinase At1g35710 OS=Arabidopsis thaliana GN=At1g35710 PE=2 SV=1	Leucine Rich Repeat	Receptor-like protein kinase [Medicago truncatula]
Mpo4G0414L	Molecular Function: heme transporter activity (GO:0015232),Biological Process: heme transport (GO:0015886),Cellular Component: membrane (GO:0016020),Biological Process: cytochrome complex assembly (GO:0017004)	probable LRR receptor-like serine/threonine-protein kinase At4g08850; K04730 interleukin-1 receptor-associated kinase 1 [EC:2.7.11.1] (A)	Probable leucine-rich repeat receptor-like protein kinase At1g35710 OS=Arabidopsis thaliana GN=At1g35710 PE=2 SV=1	Leucine rich repeat N-terminal domain	Receptor-like protein kinase [Medicago truncatula]
Mpo4G0424L	--	probable LRR receptor-like serine/threonine-protein kinase At4g08850; K04730 interleukin-1 receptor-associated kinase 1 [EC:2.7.11.1] (A)	Probable leucine-rich repeat receptor-like protein kinase At1g35710 OS=Arabidopsis thaliana GN=At1g35710 PE=2 SV=1	Leucine rich repeat N-terminal domain	Pentatricopeptide repeat-containing protein, partial [Medicago truncatula]
Mpo4G0427L	Biological Process: protein secretion (GO:0009306),Cellular Component: membrane (GO:0016020)	--	--	--	hypothetical protein MTR_4g065460 [Medicago truncatula]
Mpo4G0451L	Biological Process: modulation by virus of host morphology or physiology (GO:0019048),Molecular Function: interleukin-1 binding (GO:0019966)	benzyl alcohol O-benzoyltransferase; K19861 benzyl alcohol O-benzoyltransferase [EC:2.3.1.196 2.3.1.232] (A)	--	--	hypothetical protein MTR_2g044790 [Medicago truncatula]
Mpo4G0457L	--	--	--	--	hypothetical protein MTR_7g026350 [Medicago truncatula]
Mpo4G0462L	Cellular Component: connexon complex (GO:0005922),Biological Process: cell communication (GO:0007154)	--	--	--	transmembrane protein, putative [Medicago truncatula]
Mpo4G0474L	Molecular Function: nucleotide binding (GO:0000166),Molecular Function: lysine-tRNA ligase activity (GO:0004824),Molecular Function: ATP binding (GO:0005524),Cellular Component: cytoplasm (GO:0005737),Biological Process: lysyl-tRNA aminoacylation (GO:0006430)	--	--	--	hypothetical protein MTR_1g046290 [Medicago truncatula]
Mpo4G0478L	Biological Process: chemotaxis (GO:0006935),Biological Process: G-protein coupled receptor signaling pathway (GO:0007186),Cellular Component: integral to membrane (GO:0016021),Molecular Function: C-X-C chemokine receptor activity (GO:0016494),Biological Process: neutrophil activation (GO:0042119)	--	--	--	hypothetical protein MTR_1g046290 [Medicago truncatula]
Mpo4G0484L	Molecular Function: metal ion binding (GO:0046872)	zinc finger protein 77-like; K09228 KRAB domain-containing zinc finger protein (A)	Zinc finger protein ZAT6 OS=Arabidopsis thaliana GN=ZAT6 PE=2 SV=1	C2H2-type zinc finger	C2H2 and C2HC zinc finger protein [Medicago truncatula]
Mpo4G0503L	Biological Process: chemotaxis (GO:0006935),Biological Process: immune response (GO:0006955),Biological Process: G-protein coupled receptor signaling pathway (GO:0007186),Cellular Component: integral to membrane (GO:0016021),Molecular Function: C-X-C chemokine receptor activity (GO:0016494),Biological Process: B cell activation (GO:0042113),Biological Process: lymph node development (GO:0048535)	--	--	--	hypothetical protein MTR_4g023350 [Medicago truncatula]
Mpo4G0516L	--	benzyl alcohol O-benzoyltransferase; K19861 benzyl alcohol O-benzoyltransferase [EC:2.3.1.196 2.3.1.232] (A)	--	--	hypothetical protein MTR_122s0025 [Medicago truncatula]
Mpo4G0525L	Molecular Function: DNA binding (GO:0003677),Molecular Function: ligand-activated sequence-specific DNA binding RNA polymerase II transcription factor activity (GO:0004879),Cellular Component: nucleus (GO:0005634),Biological Process: regulation of transcription, DNA-dependent (GO:0006355),Molecular Function: zinc ion binding (GO:0008270)	--	--	GRF zinc finger	hypothetical protein MTR_103s0023 [Medicago truncatula]
Mpo4G0526L	--	--	--	--	hypothetical protein MTR_4g108500 [Medicago truncatula]
Mpo4G0552L	Biological Process: nitrogen compound metabolic process (GO:0006807),Molecular Function: urease activity (GO:0009039),Molecular Function: nickel cation binding (GO:0016151)	--	--	--	hypothetical protein MTR_3g040210 [Medicago truncatula]
Mpo4G0553L	--	--	--	--	hypothetical protein MTR_3g040040 [Medicago truncatula]
Mpo4G0554L	Molecular Function: calcium channel activity (GO:0005262),Cellular Component: integral to membrane (GO:0016021),Biological Process: calcium ion transmembrane transport (GO:0070588)	--	--	--	hypothetical protein MTR_6g089360 [Medicago truncatula]
Mpo4G0555L	Molecular Function: protein binding (GO:0005515),Biological Process: type I hypersensitivity (GO:0016068)	--	--	--	hypothetical protein MTR_7g037140 [Medicago truncatula]
Mpo4G0557L	Molecular Function: protein tyrosine phosphatase activity (GO:0004725),Biological Process: protein dephosphorylation (GO:0006470)	--	--	--	--
Mpo4G0561L	Molecular Function: DNA binding (GO:0003677),Biological Process: DNA repair (GO:0006281)	--	--	--	Pentatricopeptide repeat-containing protein [Medicago truncatula]
Mpo4G0563L	Molecular Function: thrombin receptor activity (GO:0015057),Cellular Component: integral to membrane (GO:0016021),Biological Process: thrombin receptor signaling pathway (GO:0070493)	--	--	--	hypothetical protein MTR_6g034770 [Medicago truncatula]
Mpo4G0568L	Molecular Function: heme oxygenase (decyclizing) activity (GO:0004392),Biological Process: heme oxidation (GO:0006788),Biological Process: oxidation-reduction process (GO:0055114)	--	--	--	hypothetical protein MTR_7g009380 [Medicago truncatula]
Mpo4G0584L	Molecular Function: inorganic anion exchanger activity (GO:0005452),Biological Process: anion transport (GO:0006820),Cellular Component: membrane (GO:0016020)	--	--	--	hypothetical protein MTR_5g055860 [Medicago truncatula]
Mpo4G0585L	Molecular Function: signal transducer activity (GO:0004871),Biological Process: signal transduction (GO:0007165)	--	--	--	transmembrane protein, putative [Medicago truncatula]
Mpo4G0593L	Cellular Component: nucleosome (GO:0000786),Molecular Function: DNA binding (GO:0003677),Cellular Component: nucleus (GO:0005634),Biological Process: nucleosome assembly (GO:0006334)	--	--	--	hypothetical protein MTR_3g054290 [Medicago truncatula]
Mpo4G0601L	Molecular Function: thrombin receptor activity (GO:0015057),Cellular Component: integral to membrane (GO:0016021),Biological Process: thrombin receptor signaling pathway (GO:0070493)	--	--	--	hypothetical protein MTR_1g053530 [Medicago truncatula]
Mpo4G0603L	Molecular Function: voltage-gated calcium channel activity (GO:0005245),Cellular Component: voltage-gated calcium channel complex (GO:0005891),Biological Process: calcium ion transmembrane transport (GO:0070588)	--	--	--	hypothetical protein MTR_3g005270 [Medicago truncatula]
Mpo4G0608L	--	benzyl alcohol O-benzoyltransferase; K19861 benzyl alcohol O-benzoyltransferase [EC:2.3.1.196 2.3.1.232] (A)	--	--	hypothetical protein MTR_5g012160 [Medicago truncatula]
Mpo4G0613L	Biological Process: transmembrane transport (GO:0055085)	--	--	--	hypothetical protein MTR_2g066530 [Medicago truncatula]
Mpo4G0619L	--	RNA recognition motif; K13192 RNA-binding protein 26 (A)	--	--	hypothetical protein MTR_040s0037 [Medicago truncatula]
Mpo4G0623L	Molecular Function: nociceptin receptor activity (GO:0001626),Biological Process: G-protein coupled receptor signaling pathway (GO:0007186),Cellular Component: integral to membrane (GO:0016021)	--	--	--	hypothetical protein MTR_1g043460 [Medicago truncatula]
Mpo4G0627L	Biological Process: cell adhesion (GO:0007155)	--	--	--	hypothetical protein MTR_7g028570 [Medicago truncatula]
Mpo4G0646L	Molecular Function: hormone activity (GO:0005179),Cellular Component: extracellular region (GO:0005576),Biological Process: signal transduction (GO:0007165)	--	--	--	--
Mpo4G0652L	Molecular Function: hormone activity (GO:0005179),Cellular Component: extracellular region (GO:0005576),Molecular Function: oxidoreductase activity (GO:0016491),Molecular Function: metal ion binding (GO:0046872),Biological Process: oxidation-reduction process (GO:0055114)	--	--	--	hypothetical protein MTR_7g013570 [Medicago truncatula]
Mpo4G0663L	Molecular Function: structural constituent of ribosome (GO:0003735),Cellular Component: ribosome (GO:0005840),Biological Process: translation (GO:0006412)	ribosomal protein L14p/L23e; K02894 large subunit ribosomal protein L23e (A)	60S ribosomal protein L23 OS=Arabidopsis thaliana GN=RPL23A PE=2 SV=3	Plant transposase (Ptta/En/Spm family)	PREDICTED: uncharacterized protein LOC101495304 [Cicer arietinum]
Mpo4G0676L	Molecular Function: protein serine/threonine kinase activity (GO:0004674),Biological Process: protein phosphorylation (GO:0006468)	--	--	--	receptor-like kinase [Medicago truncatula]
Mpo4G0679L	Biological Process: regulation of neurotransmitter levels (GO:0001505),Molecular Function: histamine receptor activity (GO:0004969),Biological Process: G-protein coupled receptor signaling pathway (GO:0007186),Cellular Component: integral to membrane (GO:0016021)	--	--	--	hypothetical protein MTR_5g029390 [Medicago truncatula]
Mpo4G0694L	--	--	--	--	transmembrane protein, putative [Medicago truncatula]
Mpo4G0698L	Cellular Component: extrachromosomal circular DNA (GO:0005727),Biological Process: pathogenesis (GO:0009405)	--	--	--	transmembrane protein, putative [Medicago truncatula]
Mpo4G0728L	--	--	--	--	hypothetical protein MTR_4g032150 [Medicago truncatula]
Mpo4G0736L	--	--	--	--	hypothetical protein MTR_2g089870 [Medicago truncatula]
Mpo4G0737L	Cellular Component: Golgi apparatus (GO:0005794),Biological Process: signal transduction (GO:0007165),Molecular Function: metal ion binding (GO:0046872)	ZNF274; zinc finger protein 274; K12458 zinc finger protein 274 (A)	Zinc finger protein ZAT11 OS=Arabidopsis thaliana GN=ZAT11 PE=2 SV=1	C2H2-type zinc finger	C2H2 and C2HC zinc finger protein [Medicago truncatula]
Mpo4G0739L	Molecular Function: iron ion binding (GO:0005506),Molecular Function: electron carrier activity (GO:0009055),Molecular Function: oxidoreductase activity, acting on paired donors, with incorporation or reduction of molecular oxygen (GO:0016705),Molecular Function: heme binding (GO:0020037),Biological Process: oxidation-reduction process (GO:0055114)	--	--	--	hypothetical protein MTR_5g045050 [Medicago truncatula]
Mpo4G0782L	Cellular Component: nucleosome (GO:0000786),Molecular Function: DNA binding (GO:0003677),Biological Process: nucleosome assembly (GO:0006334)	--	--	--	Polymerase [Medicago truncatula]
Mpo4G0783L	Cellular Component: connexon complex (GO:0005922),Biological Process: cell communication (GO:0007154)	--	--	--	hypothetical protein MTR_017s0003 [Medicago truncatula]
Mpo4G0806L	Cellular Component: integral to membrane (GO:0016021)	--	--	--	--
Mpo4G0818L	Molecular Function: neuropeptide Y receptor activity (GO:0004983),Biological Process: G-protein coupled receptor signaling pathway (GO:0007186),Molecular Function: zinc ion binding (GO:0008270),Cellular Component: integral to membrane (GO:0016021)	--	--	GRF zinc finger	hypothetical protein MTR_103s0023 [Medicago truncatula]
Mpo4G0851L	Molecular Function: cholecystokinin receptor activity (GO:0004951),Biological Process: G-protein coupled receptor signaling pathway (GO:0007186),Cellular Component: integral to membrane (GO:0016021)	--	--	--	hypothetical protein MTR_2g089870 [Medicago truncatula]
Mpo4G0861L	Molecular Function: iron ion binding (GO:0005506),Molecular Function: FMN binding (GO:0010181),Biological Process: oxidation-reduction process (GO:0055114)	benzyl alcohol O-benzoyltransferase; K19861 benzyl alcohol O-benzoyltransferase [EC:2.3.1.196 2.3.1.232] (A)	--	--	hypothetical protein MTR_3g100880 [Medicago truncatula]
Mpo4G0872L	--	--	--	--	hypothetical protein MtrDRAFT_AC148762g22v2 [Medicago truncatula]
Mpo4G0873L	Molecular Function: transporter activity (GO:0005215),Molecular Function: retinoid binding (GO:0005501),Biological Process: transport (GO:0006810)	--	--	--	hypothetical protein MTR_5g014780 [Medicago truncatula]
Mpo4G0918L	Biological Process: tricarboxylic acid cycle (GO:0006099),Molecular Function: phosphoenolpyruvate carboxylase activity (GO:0008964),Biological Process: carbon fixation (GO:0015977)	--	--	--	hypothetical protein MTR_7g110680 [Medicago truncatula]
Mpo4G0931L	Molecular Function: neuromedin U receptor activity (GO:0001607),Biological Process: G-protein coupled receptor signaling pathway (GO:0007186),Cellular Component: integral to membrane (GO:0016021)	--	--	--	hypothetical protein MTR_1g100140 [Medicago truncatula]
Mpo4G0936L	--	--	--	--	hypothetical protein MTR_5g039140 [Medicago truncatula]
Mpo4G0940L	Molecular Function: serotonin receptor activity (GO:0004993),Biological Process: G-protein coupled receptor signaling pathway (GO:0007186),Cellular Component: integral to membrane (GO:0016021)	--	--	--	hypothetical protein MTR_4g096970 [Medicago truncatula]
Mpo4G0956L	Molecular Function: cholecystokinin receptor activity (GO:0004951),Biological Process: G-protein coupled receptor signaling pathway (GO:0007186),Cellular Component: integral to membrane (GO:0016021),Molecular Function: metal ion binding (GO:0046872)	--	--	Zinc-finger of C2H2 type	C2H2 type zf-met: zinc-finger protein [Medicago truncatula]
Mpo4G0979L	Biological Process: UDP-glucose metabolic process (GO:0006011),Cellular Component: membrane (GO:0016020)	--	--	--	--
Mpo4G1006L	Molecular Function: serotonin:sodium symporter activity (GO:0005335),Cellular Component: integral to plasma membrane (GO:0005887),Biological Process: neurotransmitter transport (GO:0006836)	--	--	--	kinase 1B [Medicago truncatula]
Mpo4G1012L	Molecular Function: interleukin-3 receptor binding (GO:0005135),Cellular Component: extracellular region (GO:0005576),Biological Process: immune response (GO:0006955),Molecular Function: growth factor activity (GO:0008083),Molecular Function: zinc ion binding (GO:0008270)	--	--	GRF zinc finger	hypothetical protein MTR_103s0023 [Medicago truncatula]
Mpo4G1015L	Molecular Function: pigment binding (GO:0031409)	--	--	--	--
Mpo4G10610	--	--	--	--	hypothetical protein MTR_1g041895 [Medicago truncatula]
Mpo4G1078L	Biological Process: drug transmembrane transport (GO:0006855),Molecular Function: drug transmembrane transporter activity (GO:0015238),Molecular Function: antiporter activity (GO:0015297),Cellular Component: membrane (GO:0016020),Molecular Function: nutrient reservoir activity (GO:0045735),Biological Process: transmembrane transport (GO:0055085)	MATE efflux family protein; K03327 multidrug resistance protein, MATE family (A)	Protein TRANSPARENT TESTA 12 OS=Arabidopsis thaliana GN=TT12 PE=2 SV=1	MatE	MATE2 transporter [Medicago truncatula]
Mpo4G1090L	Molecular Function: purinergic nucleotide receptor activity (GO:0001614),Molecular Function: ion channel activity (GO:0005216),Molecular Function: ATP binding (GO:0005524),Biological Process: ion transport (GO:0006811),Cellular Component: membrane (GO:0016020)	--	--	--	hypothetical protein MTR_8g041540 [Medicago truncatula]
Mpo4G10940	--	--	--	--	transmembrane protein, putative [Medicago truncatula]
Mpo4G11040	--	--	--	--	hypothetical protein MTR_4g050600 [Medicago truncatula]
Mpo4G11140	--	--	--	--	hypothetical protein MTR_1g044640 [Medicago truncatula]
Mpo4G11370	--	alanine--tRNA ligase, cytoplasmic-like; K01872 alanyl-tRNA synthetase [EC:6.1.1.7] (A)	--	Plant transposase (Ptta/En/Spm family)	hypothetical protein MTR_8g040210 [Medicago truncatula]
Mpo4G1143L	Molecular Function: DNA binding (GO:0003677),Molecular Function: sequence-specific DNA binding transcription factor activity (GO:0003700),Biological Process: DNA-dependent transcription, initiation (GO:0006352),Biological Process: regulation of transcription, DNA-dependent (GO:0006355),Molecular Function: sigma factor activity (GO:0016987)	--	--	--	hypothetical protein MTR_5g081480 [Medicago truncatula]
Mpo4G1149L	Biological Process: protein secretion (GO:0009306),Molecular Function: P-P-bond-hydrolysis-driven protein transmembrane transporter activity (GO:0015450),Cellular Component: integral to membrane (GO:0016021)	--	--	--	hypothetical protein MTR_1g016950 [Medicago truncatula]
Mpo4G1150L	--	--	--	--	hypothetical protein MTR_1g016950 [Medicago truncatula]
Mpo4G11570	--	--	--	--	hypothetical protein MTR_1g046270 [Medicago truncatula]
Mpo4G13490	Molecular Function: nucleic acid binding (GO:0003676),Molecular Function: RNA binding (GO:0003723),Molecular Function: helicase activity (GO:0004386),Molecular Function: ATP binding (GO:0005524),Molecular Function: ATP-dependent helicase activity (GO:0008026)	probable pre-mRNA-splicing factor ATP-dependent RNA helicase; K12818 ATP-dependent RNA helicase DHX8/PRP22 [EC:3.6.4.13] (A)	ATP-dependent RNA helicase dhx8 OS=Dictyostelium discoideum GN=dhx8 PE=3 SV=1	DEAD/DEAH box helicase	PREDICTED: LOW QUALITY PROTEIN: probable pre-mRNA-splicing factor ATP-dependent RNA helicase [Malus domestica]
Mpo4G15630	Molecular Function: nucleic acid binding (GO:0003676),Molecular Function: RNA binding (GO:0003723),Molecular Function: helicase activity (GO:0004386),Molecular Function: ATP binding (GO:0005524),Molecular Function: ATP-dependent helicase activity (GO:0008026)	probable pre-mRNA-splicing factor ATP-dependent RNA helicase; K12818 ATP-dependent RNA helicase DHX8/PRP22 [EC:3.6.4.13] (A)	Probable pre-mRNA-splicing factor ATP-dependent RNA helicase OS=Arabidopsis thaliana GN=At3g26560 PE=1 SV=2	DEAD/DEAH box helicase	PREDICTED: probable pre-mRNA-splicing factor ATP-dependent RNA helicase [Jatropha curcas]
Mpo4G16750	--	--	--	--	liver stage antigen 3, putative [Medicago truncatula]
Mpo4G17900	--	--	--	--	PsAD1 [Medicago truncatula]
Mpo4G25090	--	--	--	--	RNA recognition motif [Medicago truncatula]
Mpo4G25410	Molecular Function: protein binding (GO:0005515)	transport inhibitor response-like protein; K14485 transport inhibitor response 1 (A)	Protein TRANSPORT INHIBITOR RESPONSE 1 OS=Arabidopsis thaliana GN=TIR1 PE=1 SV=2	F-box-like	transport inhibitor response-like protein [Medicago truncatula]
Mpo4G26440	Molecular Function: nucleic acid binding (GO:0003676),Molecular Function: helicase activity (GO:0004386),Molecular Function: ATP binding (GO:0005524),Molecular Function: ATP-dependent helicase activity (GO:0008026)	pre-mRNA splicing factor ATP-dependent RNA helicase; K12820 pre-mRNA-splicing factor ATP-dependent RNA helicase DHX15/PRP43 [EC:3.6.4.13] (A)	Probable pre-mRNA-splicing factor ATP-dependent RNA helicase OS=Arabidopsis thaliana GN=At2g47250 PE=2 SV=1	DEAD/DEAH box helicase	ATP-dependent RNA helicase-like protein [Medicago truncatula]
Mpo4G27140	--	--	--	--	transmembrane protein, putative [Medicago truncatula]
Mpo4G30000	--	--	--	--	hypothetical protein MtrDRAFT_AC148762g22v2 [Medicago truncatula]
Mpo4G31090	Molecular Function: serine-type endopeptidase inhibitor activity (GO:0004867),Biological Process: response to wounding (GO:0009611)	--	Inhibitor of trypsin and hageman factor OS=Cucurbita maxima PE=1 SV=1	Potato inhibitor I family	Inhibitor of trypsin and hageman factor [Medicago truncatula]
Mpo4G31100	Molecular Function: serine-type endopeptidase inhibitor activity (GO:0004867),Biological Process: response to wounding (GO:0009611)	--	Proteinase inhibitor OS=Linum usitatissimum PE=1 SV=1	Potato inhibitor I family	Inhibitor of trypsin and hageman factor [Medicago truncatula]
Mpo4G31110	Molecular Function: serine-type endopeptidase inhibitor activity (GO:0004867),Biological Process: response to wounding (GO:0009611)	--	Proteinase inhibitor OS=Linum usitatissimum PE=1 SV=1	Potato inhibitor I family	Inhibitor of trypsin and hageman factor [Medicago truncatula]
Mpo4G3250	--	--	--	--	hypothetical protein MTR_5g053480 [Medicago truncatula]
Mpo4G33970	Molecular Function: DNA binding (GO:0003677)	PIF1-like helicase; K15255 ATP-dependent DNA helicase PIF1 [EC:3.6.4.12] (A)	--	--	hypothetical protein MTR_1g087870 [Medicago truncatula]
Mpo4G34080	--	--	--	--	hypothetical protein MTR_1g032900 [Medicago truncatula]
Mpo4G35330	--	--	Protein fluG OS=Emericella nidulans (strain FGSC A4 / ATCC 38163 / CBS 112.46 / NRRL 194 / M139) GN=fluG PE=1 SV=1	--	unknown [Medicago truncatula]
Mpo4G35350	--	--	Protein fluG OS=Emericella nidulans (strain FGSC A4 / ATCC 38163 / CBS 112.46 / NRRL 194 / M139) GN=fluG PE=1 SV=1	--	glutamate-ammonia ligase-like protein [Medicago truncatula]
Mpo4G3630	--	--	--	--	hypothetical protein MTR_6g044110, partial [Medicago truncatula]
Mpo4G3640	--	--	--	--	hypothetical protein MTR_6g044110, partial [Medicago truncatula]
Mpo4G37260	--	--	--	--	IMP dehydrogenase/GMP reductase, related [Medicago truncatula]
Mpo4G37850	--	benzyl alcohol O-benzoyltransferase; K19861 benzyl alcohol O-benzoyltransferase [EC:2.3.1.196 2.3.1.232] (A)	--	--	hypothetical protein MTR_3g098400 [Medicago truncatula]
Mpo4G38090	--	photosystem I P700 chlorophyll A apoprotein; K02689 photosystem I P700 chlorophyll a apoprotein A1 (A)	--	--	hypothetical protein MTR_7g005410 [Medicago truncatula]
Mpo4G38130	--	--	--	--	Ulp1 protease family, carboxy-terminal domain protein [Medicago truncatula]
Mpo4G38170	--	--	--	--	hypothetical protein MTR_6g089360 [Medicago truncatula]
Mpo4G6530	--	--	--	--	hypothetical protein MTR_1g052210 [Medicago truncatula]
Mpo4G6950	--	--	--	--	hypothetical protein MTR_080s0015 [Medicago truncatula]
Mpo4G7770	--	--	--	--	PREDICTED: uncharacterized protein LOC101513060 [Cicer arietinum]
Mpo4G8700	Biological Process: photosynthetic electron transport in photosystem II (GO:0009772),Biological Process: photosynthesis, light reaction (GO:0019684),Molecular Function: electron transporter, transferring electrons within the cyclic electron transport pathway of photosynthesis activity (GO:0045156)	photosystem II Q(B) protein; K02703 photosystem II P680 reaction center D1 protein (A)	Photosystem II protein D1 OS=Medicago sativa GN=psbA PE=3 SV=1	Photosynthetic reaction centre protein	photosystem II 32 kDa protein [Lepidolaena clavigera]
Mpo4G9960	Molecular Function: protein binding (GO:0005515)	probable LRR receptor-like serine/threonine-protein kinase At4g08850; K04730 interleukin-1 receptor-associated kinase 1 [EC:2.7.11.1] (A)	Probable LRR receptor-like serine/threonine-protein kinase At4g08850 OS=Arabidopsis thaliana GN=At4g08850 PE=2 SV=3	Leucine Rich Repeat	Receptor protein kinase-like protein, partial [Medicago truncatula]
Mpo5G0040L	Molecular Function: tumor necrosis factor receptor binding (GO:0005164),Biological Process: immune response (GO:0006955),Cellular Component: membrane (GO:0016020)	--	--	--	hypothetical protein MTR_1g061680 [Medicago truncatula]
Mpo5G0062L	Biological Process: intracellular protein transport (GO:0006886)	photosystem I P700 chlorophyll A apoprotein; K02689 photosystem I P700 chlorophyll a apoprotein A1 (A)	--	--	hypothetical protein MTR_3g096620 [Medicago truncatula]
Mpo5G0102L	Molecular Function: voltage-gated calcium channel activity (GO:0005245),Cellular Component: voltage-gated calcium channel complex (GO:0005891),Biological Process: calcium ion transmembrane transport (GO:0070588)	--	--	--	hypothetical protein MTR_2g031430 [Medicago truncatula]
Mpo5G0142L	--	--	--	--	hypothetical protein MTR_8g041540 [Medicago truncatula]
Mpo5G0145L	Molecular Function: RNA binding (GO:0003723),Molecular Function: structural constituent of ribosome (GO:0003735),Cellular Component: ribosome (GO:0005840),Biological Process: translation (GO:0006412)	rps3; ribosomal protein S3; K02982 small subunit ribosomal protein S3 (A)	30S ribosomal protein S3, chloroplastic OS=Lotus japonicus GN=rps3 PE=3 SV=1	Ribosomal protein S3, C-terminal domain	ribosomal protein S3 (chloroplast) [Medicago hybrida]
Mpo5G0163L	Biological Process: negative regulation of apoptotic process (GO:0043066)	benzyl alcohol O-benzoyltransferase; K19861 benzyl alcohol O-benzoyltransferase [EC:2.3.1.196 2.3.1.232] (A)	--	--	hypothetical protein MTR_3g098400 [Medicago truncatula]
Mpo5G0177L	Biological Process: regulation of protein phosphorylation (GO:0001932),Cellular Component: cAMP-dependent protein kinase complex (GO:0005952),Molecular Function: cAMP-dependent protein kinase regulator activity (GO:0008603)	--	--	--	hypothetical protein MtrDRAFT_AC139526g32v2 [Medicago truncatula]
Mpo5G0191L	Molecular Function: protein binding (GO:0005515),Cellular Component: extracellular space (GO:0005615),Molecular Function: growth factor activity (GO:0008083)	--	--	--	hypothetical protein MTR_1g039700, partial [Medicago truncatula]
Mpo5G0204L	--	--	--	--	PREDICTED: uncharacterized protein LOC101513060 [Cicer arietinum]
Mpo5G0207L	Molecular Function: G-protein coupled receptor activity (GO:0004930),Biological Process: G-protein coupled receptor signaling pathway (GO:0007186),Cellular Component: integral to membrane (GO:0016021)	--	--	--	--
Mpo5G0227L	Biological Process: histidine biosynthetic process (GO:0000105),Molecular Function: histidinol dehydrogenase activity (GO:0004399),Molecular Function: zinc ion binding (GO:0008270),Molecular Function: NAD binding (GO:0051287),Biological Process: oxidation-reduction process (GO:0055114)	--	--	--	hypothetical protein MTR_3g465210 [Medicago truncatula]
Mpo5G0233L	Biological Process: sodium ion transport (GO:0006814),Molecular Function: alanine:sodium symporter activity (GO:0015655),Cellular Component: membrane (GO:0016020),Biological Process: alanine transport (GO:0032328)	--	--	--	hypothetical protein MTR_1g082640 [Medicago truncatula]
Mpo5G0234L	Biological Process: G-protein coupled receptor signaling pathway (GO:0007186),Cellular Component: integral to membrane (GO:0016021)	--	--	--	hypothetical protein MTR_7g021210 [Medicago truncatula]
Mpo5G0235L	Molecular Function: voltage-gated potassium channel activity (GO:0005249),Biological Process: potassium ion transport (GO:0006813),Cellular Component: voltage-gated potassium channel complex (GO:0008076)	--	--	--	hypothetical protein MTR_7g021210 [Medicago truncatula]
Mpo5G0237L	Cellular Component: bacterial-type flagellum hook (GO:0009424),Biological Process: bacterial-type flagellum assembly (GO:0044780)	--	--	--	hypothetical protein MTR_7g021210 [Medicago truncatula]
Mpo5G0254L	Molecular Function: angiotensin type II receptor activity (GO:0004945),Biological Process: G-protein coupled receptor signaling pathway (GO:0007186),Cellular Component: integral to membrane (GO:0016021)	--	--	--	--
Mpo5G0261L	Molecular Function: structural constituent of ribosome (GO:0003735),Cellular Component: ribosome (GO:0005840),Biological Process: translation (GO:0006412)	--	--	--	hypothetical protein MTR_5g029390 [Medicago truncatula]
Mpo5G0269L	Molecular Function: calcium ion binding (GO:0005509),Molecular Function: calcium-dependent phospholipid binding (GO:0005544)	--	--	--	hypothetical protein MTR_8g041540 [Medicago truncatula]
Mpo5G0314L	Molecular Function: vascular endothelial growth factor-activated receptor activity (GO:0005021),Molecular Function: ATP binding (GO:0005524),Cellular Component: integral to plasma membrane (GO:0005887),Biological Process: protein phosphorylation (GO:0006468),Biological Process: vascular endothelial growth factor receptor signaling pathway (GO:0048010)	--	--	--	--
Mpo5G0336L	Biological Process: regulation of endocytosis (GO:0030100)	--	--	--	hypothetical protein MTR_5g035780 [Medicago truncatula]
Mpo5G0342L	Molecular Function: DNA binding (GO:0003677),Molecular Function: DNA topoisomerase type II (ATP-hydrolyzing) activity (GO:0003918),Molecular Function: metalloendopeptidase activity (GO:0004222),Molecular Function: ATP binding (GO:0005524),Biological Process: DNA topological change (GO:0006265),Biological Process: proteolysis (GO:0006508),Molecular Function: metallopeptidase activity (GO:0008237),…	Matrixin family protein; K07999 matrix metalloproteinase-20 (enamelysin) [EC:3.4.24.-] (A)	Metalloendoproteinase 1 OS=Glycine max PE=1 SV=2	Putative peptidoglycan binding domain	matrix metalloproteinase [Medicago truncatula]
Mpo5G0344L	Molecular Function: metalloendopeptidase activity (GO:0004222),Molecular Function: protein binding (GO:0005515),Biological Process: proteolysis (GO:0006508),Molecular Function: metallopeptidase activity (GO:0008237),Molecular Function: zinc ion binding (GO:0008270),Cellular Component: cell surface (GO:0009986),Cellular Component: extracellular matrix (GO:0031012)	Matrixin family protein; K07761 gelatinase A [EC:3.4.24.24] (A)	Metalloendoproteinase 2-MMP OS=Arabidopsis thaliana GN=2MMP PE=1 SV=1	Putative peptidoglycan binding domain	Matrix metalloproteinase [Medicago truncatula]
Mpo5G0346L	Biological Process: G-protein coupled receptor signaling pathway (GO:0007186),Cellular Component: integral to membrane (GO:0016021),Molecular Function: G-protein coupled purinergic nucleotide receptor activity (GO:0045028)	--	--	--	hypothetical protein MTR_8g107680 [Medicago truncatula]
Mpo5G0347L	Biological Process: potassium ion transport (GO:0006813),Molecular Function: G-protein activated inward rectifier potassium channel activity (GO:0015467),Cellular Component: membrane (GO:0016020)	--	--	--	hypothetical protein MTR_4g039820 [Medicago truncatula]
Mpo5G0402L	Biological Process: G-protein coupled receptor signaling pathway (GO:0007186),Cellular Component: integral to membrane (GO:0016021)	--	--	--	hypothetical protein MTR_1g050570 [Medicago truncatula]
Mpo5G0403L	Molecular Function: corticotropin receptor activity (GO:0004978),Biological Process: G-protein coupled receptor signaling pathway (GO:0007186),Cellular Component: integral to membrane (GO:0016021)	--	--	--	hypothetical protein MTR_1g050570 [Medicago truncatula]
Mpo5G0431L	--	--	--	--	hypothetical protein MTR_5g018030 [Medicago truncatula]
Mpo5G0443L	Molecular Function: DNA binding (GO:0003677),Molecular Function: retinoic acid receptor activity (GO:0003708),Cellular Component: nucleus (GO:0005634),Biological Process: regulation of transcription, DNA-dependent (GO:0006355),Biological Process: retinoic acid receptor signaling pathway (GO:0048384)	--	--	--	hypothetical protein MTR_0054s0240 [Medicago truncatula]
Mpo5G0475L	Molecular Function: anaphylatoxin receptor activity (GO:0004942),Molecular Function: protein binding (GO:0005515),Biological Process: chemotaxis (GO:0006935),Cellular Component: integral to membrane (GO:0016021)	--	--	--	hypothetical protein MTR_8g068910 [Medicago truncatula]
Mpo5G0518L	Biological Process: negative regulation of apoptotic process (GO:0043066)	--	--	--	Pentatricopeptide repeat-containing protein [Medicago truncatula]
Mpo5G0530L	--	--	--	--	--
Mpo5G0539L	Molecular Function: N,N-dimethylaniline monooxygenase activity (GO:0004499),Molecular Function: sequence-specific DNA binding (GO:0043565),Biological Process: oxidation-reduction process (GO:0055114)	--	--	--	hypothetical protein MTR_0505s0020 [Medicago truncatula]
Mpo5G0548L	Biological Process: cell adhesion (GO:0007155),Biological Process: viral infectious cycle (GO:0019058),Biological Process: viral attachment to host cell (GO:0019062)	--	--	--	hypothetical protein MTR_101s0012 [Medicago truncatula]
Mpo5G0556L	--	--	--	--	hypothetical protein MTR_2g438240 [Medicago truncatula]
Mpo5G0568L	Cellular Component: extracellular region (GO:0005576),Biological Process: pathogenesis (GO:0009405)	--	--	--	hypothetical protein MTR_8g060460 [Medicago truncatula]
Mpo5G0580L	Molecular Function: potassium channel activity (GO:0005267),Cellular Component: integral to membrane (GO:0016021),Biological Process: potassium ion transmembrane transport (GO:0071805)	--	--	--	hypothetical protein MTR_3g005270 [Medicago truncatula]
Mpo5G0581L	Molecular Function: omega peptidase activity (GO:0008242)	--	--	--	proSAP-interacting-like protein, putative, partial [Medicago truncatula]
Mpo5G0582L	Molecular Function: sequence-specific DNA binding transcription factor activity (GO:0003700),Molecular Function: interleukin-1 receptor binding (GO:0005149),Cellular Component: extracellular region (GO:0005576),Cellular Component: nucleus (GO:0005634),Biological Process: regulation of transcription, DNA-dependent (GO:0006355),Biological Process: inflammatory response (GO:0006954),Biological Proce…	--	--	--	hypothetical protein MTR_3g040040 [Medicago truncatula]
Mpo5G0584L	Molecular Function: ATP binding (GO:0005524),Biological Process: tRNA processing (GO:0008033)	adenylate isopentenyltransferase; K10760 adenylate isopentenyltransferase (cytokinin synthase) (A)	Adenylate isopentenyltransferase 5, chloroplastic OS=Arabidopsis thaliana GN=IPT5 PE=1 SV=2	IPP transferase	adenylate isopentenyltransferase [Medicago truncatula]
Mpo5G0599L	Molecular Function: voltage-gated potassium channel activity (GO:0005249),Biological Process: potassium ion transport (GO:0006813),Cellular Component: voltage-gated potassium channel complex (GO:0008076)	--	--	--	--
Mpo5G0620L	Molecular Function: ATP binding (GO:0005524),Biological Process: immune response (GO:0006955),Biological Process: tRNA processing (GO:0008033),Cellular Component: membrane (GO:0016020)	adenylate isopentenyltransferase; K10760 adenylate isopentenyltransferase (cytokinin synthase) (A)	Adenylate isopentenyltransferase 5, chloroplastic OS=Arabidopsis thaliana GN=IPT5 PE=1 SV=2	IPP transferase	adenylate isopentenyltransferase [Medicago truncatula]
Mpo5G0621L	Molecular Function: N,N-dimethylaniline monooxygenase activity (GO:0004499),Molecular Function: ATP binding (GO:0005524),Biological Process: tRNA processing (GO:0008033),Biological Process: oxidation-reduction process (GO:0055114)	adenylate isopentenyltransferase; K10760 adenylate isopentenyltransferase (cytokinin synthase) (A)	Adenylate isopentenyltransferase 5, chloroplastic OS=Arabidopsis thaliana GN=IPT5 PE=1 SV=2	IPP transferase	adenylate isopentenyltransferase [Medicago truncatula]
Mpo5G0622L	Molecular Function: voltage-gated potassium channel activity (GO:0005249),Molecular Function: ATP binding (GO:0005524),Biological Process: potassium ion transport (GO:0006813),Biological Process: tRNA processing (GO:0008033),Cellular Component: membrane (GO:0016020)	adenylate isopentenyltransferase; K10760 adenylate isopentenyltransferase (cytokinin synthase) (A)	Adenylate isopentenyltransferase 5, chloroplastic OS=Arabidopsis thaliana GN=IPT5 PE=1 SV=2	IPP transferase	adenylate isopentenyltransferase [Medicago truncatula]
Mpo5G0623L	Molecular Function: peroxidase activity (GO:0004601),Molecular Function: ATP binding (GO:0005524),Biological Process: response to oxidative stress (GO:0006979),Biological Process: tRNA processing (GO:0008033),Molecular Function: heme binding (GO:0020037),Biological Process: oxidation-reduction process (GO:0055114)	adenylate isopentenyltransferase; K10760 adenylate isopentenyltransferase (cytokinin synthase) (A)	Adenylate isopentenyltransferase 5, chloroplastic OS=Arabidopsis thaliana GN=IPT5 PE=1 SV=2	IPP transferase	adenylate isopentenyltransferase [Medicago truncatula]
Mpo5G0624L	Molecular Function: ATP binding (GO:0005524),Biological Process: tRNA processing (GO:0008033),Biological Process: pathogenesis (GO:0009405)	adenylate isopentenyltransferase; K10760 adenylate isopentenyltransferase (cytokinin synthase) (A)	Adenylate isopentenyltransferase 5, chloroplastic OS=Arabidopsis thaliana GN=IPT5 PE=1 SV=2	IPP transferase	adenylate isopentenyltransferase [Medicago truncatula]
Mpo5G0625L	Molecular Function: structural molecule activity (GO:0005198),Molecular Function: ATP binding (GO:0005524),Biological Process: tRNA processing (GO:0008033),Biological Process: pathogenesis (GO:0009405),Cellular Component: viral capsid (GO:0019028)	adenylate isopentenyltransferase; K10760 adenylate isopentenyltransferase (cytokinin synthase) (A)	Adenylate isopentenyltransferase 5, chloroplastic OS=Arabidopsis thaliana GN=IPT5 PE=1 SV=2	IPP transferase	adenylate isopentenyltransferase [Medicago truncatula]
Mpo5G0626L	Molecular Function: DNA binding (GO:0003677),Molecular Function: ATP binding (GO:0005524),Biological Process: DNA replication (GO:0006260),Biological Process: tRNA processing (GO:0008033)	adenylate isopentenyltransferase; K10760 adenylate isopentenyltransferase (cytokinin synthase) (A)	Adenylate isopentenyltransferase 5, chloroplastic OS=Arabidopsis thaliana GN=IPT5 PE=1 SV=2	IPP transferase	adenylate isopentenyltransferase [Medicago truncatula]
Mpo5G0632L	Biological Process: ossification (GO:0001503),Biological Process: cell adhesion (GO:0007155)	--	--	--	hypothetical protein MTR_1g081210 [Medicago truncatula]
Mpo5G0637L	Molecular Function: acid phosphatase activity (GO:0003993),Molecular Function: non-membrane spanning protein tyrosine phosphatase activity (GO:0004726),Cellular Component: cytoplasm (GO:0005737),Biological Process: protein dephosphorylation (GO:0006470)	--	--	--	hypothetical protein MTR_0179s0040 [Medicago truncatula]
Mpo5G0639L	Biological Process: regulation of microtubule polymerization or depolymerization (GO:0031110)	--	--	--	hypothetical protein MTR_136s0011 [Medicago truncatula]
Mpo5G0647L	Biological Process: modulation by virus of host morphology or physiology (GO:0019048),Molecular Function: interleukin-1 binding (GO:0019966)	benzyl alcohol O-benzoyltransferase; K19861 benzyl alcohol O-benzoyltransferase [EC:2.3.1.196 2.3.1.232] (A)	--	--	hypothetical protein MTR_7g113710 [Medicago truncatula]
Mpo5G0651L	Biological Process: ciliary or bacterial-type flagellar motility (GO:0001539),Molecular Function: structural molecule activity (GO:0005198),Cellular Component: bacterial-type flagellum basal body, distal rod, P ring (GO:0009428),Cellular Component: outer membrane-bounded periplasmic space (GO:0030288)	photosystem I P700 chlorophyll A apoprotein; K02689 photosystem I P700 chlorophyll a apoprotein A1 (A)	--	--	hypothetical protein MTR_3g096620 [Medicago truncatula]
Mpo5G0659L	--	--	--	--	hypothetical protein MTR_1g032900 [Medicago truncatula]
Mpo5G0669L	Molecular Function: purinergic nucleotide receptor activity (GO:0001614),Molecular Function: DNA binding (GO:0003677),Molecular Function: ion channel activity (GO:0005216),Molecular Function: ATP binding (GO:0005524),Biological Process: regulation of transcription, DNA-dependent (GO:0006355),Biological Process: ion transport (GO:0006811),Cellular Component: membrane (GO:0016020)	benzyl alcohol O-benzoyltransferase; K19861 benzyl alcohol O-benzoyltransferase [EC:2.3.1.196 2.3.1.232] (A)	--	--	40S ribosomal S10-like protein, putative [Medicago truncatula]
Mpo5G0703L	Biological Process: metabolic process (GO:0008152),Molecular Function: phosphatase activity (GO:0016791)	--	--	--	hypothetical protein MTR_3g011210 [Medicago truncatula]
Mpo5G0706L	Molecular Function: actin binding (GO:0003779),Molecular Function: calmodulin binding (GO:0005516),Biological Process: muscle contraction (GO:0006936),Molecular Function: myosin binding (GO:0017022)	--	--	--	hypothetical protein MTR_3g011210 [Medicago truncatula]
Mpo5G0745L	Biological Process: G-protein coupled receptor signaling pathway (GO:0007186),Biological Process: regulation of heart contraction (GO:0008016),Cellular Component: integral to membrane (GO:0016021),Molecular Function: oxidoreductase activity (GO:0016491),Molecular Function: G-protein coupled acetylcholine receptor activity (GO:0016907),Molecular Function: metal ion binding (GO:0046872),Biological …	--	--	--	hypothetical protein MTR_3g055030 [Medicago truncatula]
Mpo5G0782L	--	--	--	--	hypothetical protein MTR_2g082390 [Medicago truncatula]
Mpo5G0785L	Biological Process: spindle assembly (GO:0051225),Biological Process: centrosome organization (GO:0051297),Cellular Component: HAUS complex (GO:0070652)	ZBTB17; zinc finger and BTB domain containing 17; K10500 zinc finger and BTB domain-containing protein 17 (A)	--	--	Periaxin [Medicago truncatula]
Mpo5G0786L	Molecular Function: N,N-dimethylaniline monooxygenase activity (GO:0004499),Biological Process: oxidation-reduction process (GO:0055114)	--	--	--	hypothetical protein MTR_3g023570 [Medicago truncatula]
Mpo5G0811L	Molecular Function: octopamine receptor activity (GO:0004989),Biological Process: G-protein coupled receptor signaling pathway (GO:0007186),Cellular Component: integral to membrane (GO:0016021)	--	--	--	hypothetical protein MTR_0003s0190 [Medicago truncatula]
Mpo5G0919L	--	--	--	--	hypothetical protein MTR_0179s0040 [Medicago truncatula]
Mpo5G0940L	Biological Process: cell adhesion (GO:0007155)	--	--	--	hypothetical protein MTR_1g032900 [Medicago truncatula]
Mpo5G0955L	--	--	--	--	transmembrane protein, putative [Medicago truncatula]
Mpo5G0967L	--	--	--	--	hypothetical protein MTR_4g031630 [Medicago truncatula]
Mpo5G0975L	Molecular Function: glucagon receptor activity (GO:0004967),Molecular Function: structural molecule activity (GO:0005198),Biological Process: G-protein coupled receptor signaling pathway (GO:0007186),Cellular Component: membrane (GO:0016020),Cellular Component: viral capsid (GO:0019028)	--	--	--	hypothetical protein MTR_6g021830 [Medicago truncatula]
Mpo5G1033L	--	--	--	--	hypothetical protein MTR_4g032650 [Medicago truncatula]
Mpo5G1047L	Biological Process: spindle assembly (GO:0051225),Biological Process: centrosome organization (GO:0051297),Cellular Component: HAUS complex (GO:0070652)	benzyl alcohol O-benzoyltransferase; K19861 benzyl alcohol O-benzoyltransferase [EC:2.3.1.196 2.3.1.232] (A)	--	--	hypothetical protein MTR_3g095350 [Medicago truncatula]
Mpo5G1066L	Molecular Function: ATP binding (GO:0005524),Biological Process: potassium ion transport (GO:0006813),Molecular Function: sulfonylurea receptor activity (GO:0008281),Cellular Component: membrane (GO:0016020)	--	--	--	PREDICTED: uncharacterized protein LOC101505256 [Cicer arietinum]
Mpo5G10990	--	--	--	--	OTU-like cysteine protease [Medicago truncatula]
Mpo5G1115L	--	--	--	--	Ulp1 protease family, carboxy-terminal domain protein [Medicago truncatula]
Mpo5G1129L	Biological Process: cell adhesion (GO:0007155),Molecular Function: zinc ion binding (GO:0008270)	--	--	GRF zinc finger	hypothetical protein MTR_103s0023 [Medicago truncatula]
Mpo5G1139L	Molecular Function: iron ion binding (GO:0005506),Molecular Function: electron carrier activity (GO:0009055),Molecular Function: oxidoreductase activity, acting on paired donors, with incorporation or reduction of molecular oxygen (GO:0016705),Molecular Function: heme binding (GO:0020037),Biological Process: oxidation-reduction process (GO:0055114)	--	--	--	Polymerase [Medicago truncatula]
Mpo5G1194L	--	--	--	--	hypothetical protein MTR_5g081770 [Medicago truncatula]
Mpo5G1201L	Molecular Function: N,N-dimethylaniline monooxygenase activity (GO:0004499),Biological Process: oxidation-reduction process (GO:0055114)	potassium transporter 12; K03549 KUP system potassium uptake protein (A)	--	--	potassium transporter 12 [Medicago truncatula]
Mpo5G1208L	Molecular Function: neuropeptide Y receptor activity (GO:0004983),Biological Process: G-protein coupled receptor signaling pathway (GO:0007186),Cellular Component: integral to membrane (GO:0016021),Biological Process: intracellular signal transduction (GO:0035556)	--	--	--	hypothetical protein MTR_1g040840 [Medicago truncatula]
Mpo5G1215L	Biological Process: alanine metabolic process (GO:0006522),Molecular Function: alanine racemase activity (GO:0008784)	--	--	--	hypothetical protein MTR_6g045990 [Medicago truncatula]
Mpo5G1217L	Biological Process: metabolic process (GO:0008152)	--	--	--	hypothetical protein MTR_5g043940 [Medicago truncatula]
Mpo5G1224L	Molecular Function: transforming growth factor beta receptor binding (GO:0005160),Biological Process: cell growth (GO:0016049)	--	--	--	hypothetical protein MTR_2g014070 [Medicago truncatula]
Mpo5G1234L	Molecular Function: protein binding (GO:0005515),Biological Process: G-protein coupled receptor signaling pathway (GO:0007186),Cellular Component: integral to membrane (GO:0016021),Biological Process: transepithelial chloride transport (GO:0030321),Molecular Function: G-protein coupled purinergic nucleotide receptor activity (GO:0045028)	--	--	--	hypothetical protein MTR_125s0002 [Medicago truncatula]
Mpo5G1236L	--	--	--	--	transmembrane protein, putative [Medicago truncatula]
Mpo5G1237L	Molecular Function: potassium channel activity (GO:0005267),Cellular Component: membrane (GO:0016020),Biological Process: potassium ion transmembrane transport (GO:0071805)	--	--	--	hypothetical protein MTR_6g074960 [Medicago truncatula]
Mpo5G1240L	Biological Process: protein secretion (GO:0009306)	--	--	--	hypothetical protein MTR_4g128850 [Medicago truncatula]
Mpo5G1246L	Molecular Function: granulocyte macrophage colony-stimulating factor receptor binding (GO:0005129),Cellular Component: extracellular region (GO:0005576),Biological Process: immune response (GO:0006955),Molecular Function: growth factor activity (GO:0008083)	alanine--tRNA ligase, cytoplasmic-like; K01872 alanyl-tRNA synthetase [EC:6.1.1.7] (A)	--	Plant transposase (Ptta/En/Spm family)	hypothetical protein MTR_5g048720 [Medicago truncatula]
Mpo5G1249L	--	--	--	--	hypothetical protein MTR_6g089360 [Medicago truncatula]
Mpo5G1264L	Biological Process: photosynthetic electron transport in photosystem II (GO:0009772),Biological Process: photosynthesis, light reaction (GO:0019684),Molecular Function: electron transporter, transferring electrons within the cyclic electron transport pathway of photosynthesis activity (GO:0045156)	psbA; photosystem II protein D1; K02703 photosystem II P680 reaction center D1 protein (A)	Photosystem II protein D1 OS=Pisum sativum GN=psbA PE=1 SV=3	Photosynthetic reaction centre protein	photosystem II protein D1 [Cicer arietinum]
Mpo5G1266L	--	benzyl alcohol O-benzoyltransferase; K19861 benzyl alcohol O-benzoyltransferase [EC:2.3.1.196 2.3.1.232] (A)	--	--	hypothetical protein MTR_1g079150 [Medicago truncatula]
Mpo5G1270L	Biological Process: regulation of microtubule polymerization or depolymerization (GO:0031110)	--	--	--	hypothetical protein MTR_3g040040 [Medicago truncatula]
Mpo5G1272L	Molecular Function: G-protein coupled receptor activity (GO:0004930),Biological Process: G-protein coupled receptor signaling pathway (GO:0007186),Cellular Component: integral to membrane (GO:0016021)	--	--	--	hypothetical protein MTR_6g042650 [Medicago truncatula]
Mpo5G1276L	--	NAD(P)H-quinone oxidoreductase subunit H; K05579 NAD(P)H-quinone oxidoreductase subunit H [EC:1.6.5.3] (A)	--	--	30S ribosomal protein S18 [Medicago truncatula]
Mpo5G1277L	Molecular Function: alpha2-adrenergic receptor activity (GO:0004938),Biological Process: regulation of smooth muscle contraction (GO:0006940),Biological Process: G-protein coupled receptor signaling pathway (GO:0007186),Cellular Component: integral to membrane (GO:0016021),Biological Process: regulation of vasoconstriction (GO:0019229),Biological Process: platelet activation (GO:0030168)	NAD(P)H-quinone oxidoreductase subunit H; K05579 NAD(P)H-quinone oxidoreductase subunit H [EC:1.6.5.3] (A)	--	--	30S ribosomal protein S18 [Medicago truncatula]
Mpo5G1278L	Molecular Function: neuropeptide hormone activity (GO:0005184)	NAD(P)H-quinone oxidoreductase subunit H; K05579 NAD(P)H-quinone oxidoreductase subunit H [EC:1.6.5.3] (A)	--	--	30S ribosomal protein S18 [Medicago truncatula]
Mpo5G1279L	--	RNA recognition motif; K13192 RNA-binding protein 26 (A)	--	--	hypothetical protein MTR_3g051490 [Medicago truncatula]
Mpo5G1280L	Molecular Function: alpha2-adrenergic receptor activity (GO:0004938),Biological Process: regulation of smooth muscle contraction (GO:0006940),Biological Process: G-protein coupled receptor signaling pathway (GO:0007186),Cellular Component: integral to membrane (GO:0016021),Biological Process: regulation of vasoconstriction (GO:0019229),Biological Process: platelet activation (GO:0030168)	NAD(P)H-quinone oxidoreductase subunit H; K05579 NAD(P)H-quinone oxidoreductase subunit H [EC:1.6.5.3] (A)	--	--	30S ribosomal protein S18 [Medicago truncatula]
Mpo5G1281L	Molecular Function: alpha2-adrenergic receptor activity (GO:0004938),Biological Process: regulation of smooth muscle contraction (GO:0006940),Biological Process: G-protein coupled receptor signaling pathway (GO:0007186),Cellular Component: integral to membrane (GO:0016021),Biological Process: regulation of vasoconstriction (GO:0019229),Biological Process: platelet activation (GO:0030168)	NAD(P)H-quinone oxidoreductase subunit H; K05579 NAD(P)H-quinone oxidoreductase subunit H [EC:1.6.5.3] (A)	--	--	30S ribosomal protein S18 [Medicago truncatula]
Mpo5G1305L	--	--	--	--	--
Mpo5G13070	--	--	--	Plant transposase (Ptta/En/Spm family)	PREDICTED: uncharacterized protein LOC101490832 isoform X2 [Cicer arietinum]
Mpo5G1320L	Molecular Function: ATP binding (GO:0005524)	replication factor-A carboxy-terminal domain protein; K07466 replication factor A1 (A)	--	--	hypothetical protein MTR_4g009720 [Medicago truncatula]
Mpo5G1321L	--	PIF1-like helicase; K15255 ATP-dependent DNA helicase PIF1 [EC:3.6.4.12] (A)	--	--	hypothetical protein MTR_4g009730 [Medicago truncatula]
Mpo5G1322L	Molecular Function: structural constituent of eye lens (GO:0005212),Cellular Component: membrane (GO:0016020)	PIF1-like helicase; K15255 ATP-dependent DNA helicase PIF1 [EC:3.6.4.12] (A)	--	--	hypothetical protein MTR_4g009730 [Medicago truncatula]
Mpo5G13260	--	--	--	--	hypothetical protein MTR_3g465210 [Medicago truncatula]
Mpo5G13440	Molecular Function: metalloendopeptidase activity (GO:0004222),Biological Process: proteolysis (GO:0006508),Molecular Function: metallopeptidase activity (GO:0008237),Molecular Function: zinc ion binding (GO:0008270),Cellular Component: extracellular matrix (GO:0031012)	hypothetical protein; K07761 gelatinase A [EC:3.4.24.24] (A)	Metalloendoproteinase 1 OS=Glycine max PE=1 SV=2	Putative peptidoglycan binding domain	matrix metalloproteinase [Medicago truncatula]
Mpo5G1345L	--	--	--	--	transmembrane protein, putative [Medicago truncatula]
Mpo5G1347L	--	--	--	--	hypothetical protein MTR_4g065120 [Medicago truncatula]
Mpo5G1348L	Biological Process: regulation of protein phosphorylation (GO:0001932),Cellular Component: cAMP-dependent protein kinase complex (GO:0005952),Molecular Function: cAMP-dependent protein kinase regulator activity (GO:0008603)	--	--	--	transmembrane protein, putative [Medicago truncatula]
Mpo5G1370L	Biological Process: ciliary or bacterial-type flagellar motility (GO:0001539),Molecular Function: structural molecule activity (GO:0005198),Cellular Component: bacterial-type flagellum basal body, distal rod, P ring (GO:0009428),Cellular Component: outer membrane-bounded periplasmic space (GO:0030288)	--	--	--	hypothetical protein MTR_5g053720 [Medicago truncatula]
Mpo5G1373L	--	--	--	Plant mobile domain	IMP dehydrogenase/GMP reductase, putative [Medicago truncatula]
Mpo5G1378L	Cellular Component: connexon complex (GO:0005922),Biological Process: cell communication (GO:0007154)	--	--	--	--
Mpo5G13900	Molecular Function: protein binding (GO:0005515)	glutathione S-transferase, amino-terminal domain protein; K00799 glutathione S-transferase [EC:2.5.1.18] (A)	Glutathione S-transferase U17 OS=Arabidopsis thaliana GN=GSTU17 PE=2 SV=1	Glutathione S-transferase, C-terminal domain	glutathione S-transferase, amino-terminal domain protein [Medicago truncatula]
Mpo5G13910	Molecular Function: protein binding (GO:0005515)	glutathione S-transferase, amino-terminal domain protein; K00799 glutathione S-transferase [EC:2.5.1.18] (A)	Glutathione S-transferase U18 OS=Arabidopsis thaliana GN=GSTU18 PE=2 SV=1	Glutathione S-transferase, C-terminal domain	glutathione S-transferase, amino-terminal domain protein [Medicago truncatula]
Mpo5G13920	Molecular Function: protein binding (GO:0005515)	glutathione S-transferase, amino-terminal domain protein; K00799 glutathione S-transferase [EC:2.5.1.18] (A)	Glutathione S-transferase U17 OS=Arabidopsis thaliana GN=GSTU17 PE=2 SV=1	Glutathione S-transferase, C-terminal domain	glutathione S-transferase, amino-terminal domain protein [Medicago truncatula]
Mpo5G14000	Molecular Function: metal ion binding (GO:0046872)	zbtb48; zinc finger and BTB domain containing 48; K10519 zinc finger and BTB domain-containing protein 48 (A)	Zinc finger protein ZAT11 OS=Arabidopsis thaliana GN=ZAT11 PE=2 SV=1	C2H2-type zinc finger	C2H2 and C2HC zinc finger protein [Medicago truncatula]
Mpo5G1407L	Cellular Component: nucleosome (GO:0000786),Molecular Function: DNA binding (GO:0003677),Biological Process: nucleosome assembly (GO:0006334)	alanine--tRNA ligase, cytoplasmic-like; K01872 alanyl-tRNA synthetase [EC:6.1.1.7] (A)	--	Plant transposase (Ptta/En/Spm family)	hypothetical protein MTR_4g115940 [Medicago truncatula]
Mpo5G1417L	--	--	--	--	hypothetical protein MTR_3g040040 [Medicago truncatula]
Mpo5G1418L	Molecular Function: G-protein coupled receptor activity (GO:0004930),Biological Process: G-protein coupled receptor signaling pathway (GO:0007186),Cellular Component: integral to membrane (GO:0016021)	--	--	--	hypothetical protein MTR_1g043470 [Medicago truncatula]
Mpo5G14470	--	--	--	--	transmembrane protein, putative [Medicago truncatula]
Mpo5G14550	--	--	--	--	hypothetical protein MTR_2g014070 [Medicago truncatula]
Mpo5G17300	--	--	--	--	PsAD1 [Medicago truncatula]
Mpo5G18320	Molecular Function: nucleic acid binding (GO:0003676),Molecular Function: helicase activity (GO:0004386),Molecular Function: ATP binding (GO:0005524)	pre-mRNA-splicing factor ATP-dependent RNA helicase; K12813 pre-mRNA-splicing factor ATP-dependent RNA helicase DHX16 [EC:3.6.4.13] (A)	Putative pre-mRNA-splicing factor ATP-dependent RNA helicase DHX16 OS=Pan troglodytes GN=DHX16 PE=3 SV=1	Helicase conserved C-terminal domain	pre-mRNA-splicing factor ATP-dependent RNA helicase [Medicago truncatula]
Mpo5G19360	--	--	--	--	hypothetical protein MTR_7g026350 [Medicago truncatula]
Mpo5G19660	--	--	--	--	hypothetical protein MTR_7g050820 [Medicago truncatula]
Mpo5G21670	--	--	--	--	hypothetical protein MTR_4g083110 [Medicago truncatula]
Mpo5G21800	Molecular Function: protein binding (GO:0005515)	eukaryotic translation initiation factor 2c, putative; K11593 eukaryotic translation initiation factor 2C (A)	Protein argonaute 4A OS=Oryza sativa subsp. japonica GN=AGO4A PE=2 SV=1	Argonaute linker 1 domain	Protein argonaute 4A [Medicago truncatula]
Mpo5G21990	Molecular Function: protein kinase activity (GO:0004672),Molecular Function: protein tyrosine kinase activity (GO:0004713),Molecular Function: protein binding (GO:0005515),Molecular Function: ATP binding (GO:0005524),Biological Process: protein phosphorylation (GO:0006468)	LRR receptor-like kinase family protein; K04730 interleukin-1 receptor-associated kinase 1 [EC:2.7.11.1] (A)	Probable LRR receptor-like serine/threonine-protein kinase At3g47570 OS=Arabidopsis thaliana GN=At3g47570 PE=2 SV=1	Leucine Rich Repeat	LRR receptor-like kinase [Medicago truncatula]
Mpo5G23560	--	--	--	--	hypothetical protein MTR_6g021850 [Medicago truncatula]
Mpo5G23570	--	--	--	--	hypothetical protein MTR_6g021850 [Medicago truncatula]
Mpo5G27150	Cellular Component: photosystem (GO:0009521),Biological Process: photosynthetic electron transport chain (GO:0009767),Cellular Component: membrane (GO:0016020),Molecular Function: chlorophyll binding (GO:0016168),Biological Process: photosynthesis, light reaction (GO:0019684)	photosystem II CP47 chlorophyll A apoprotein; K02704 photosystem II CP47 chlorophyll apoprotein (A)	Photosystem II CP47 reaction center protein OS=Glycine max GN=psbB PE=3 SV=1	Photosystem II protein	Photosystem II CP47 chlorophyll apoprotein [Medicago truncatula]
Mpo5G27350	--	--	--	Plant mobile domain	IMP dehydrogenase/GMP reductase, putative [Medicago truncatula]
Mpo5G28770	--	--	--	--	transmembrane protein, putative [Medicago truncatula]
Mpo5G2880	--	--	--	--	transmembrane protein, putative [Medicago truncatula]
Mpo5G29360	--	--	--	--	hypothetical protein MTR_1g100140 [Medicago truncatula]
Mpo5G29550	--	--	--	--	leguminosin proline-rich group669 secreted peptide [Medicago truncatula]
Mpo5G29620	--	--	--	--	hypothetical protein MTR_2g013360 [Medicago truncatula]
Mpo5G30070	Biological Process: drug transmembrane transport (GO:0006855),Molecular Function: drug transmembrane transporter activity (GO:0015238),Molecular Function: antiporter activity (GO:0015297),Cellular Component: membrane (GO:0016020),Biological Process: transmembrane transport (GO:0055085)	MATE efflux family protein; K03327 multidrug resistance protein, MATE family (A)	Protein TRANSPARENT TESTA 12 OS=Arabidopsis thaliana GN=TT12 PE=2 SV=1	MatE	MATE efflux family protein [Medicago truncatula]
Mpo5G30080	Biological Process: drug transmembrane transport (GO:0006855),Molecular Function: drug transmembrane transporter activity (GO:0015238),Molecular Function: antiporter activity (GO:0015297),Cellular Component: membrane (GO:0016020),Biological Process: transmembrane transport (GO:0055085)	MATE efflux family protein; K03327 multidrug resistance protein, MATE family (A)	Protein TRANSPARENT TESTA 12 OS=Arabidopsis thaliana GN=TT12 PE=2 SV=1	MatE	MATE efflux family protein [Medicago truncatula]
Mpo5G30090	Biological Process: drug transmembrane transport (GO:0006855),Molecular Function: drug transmembrane transporter activity (GO:0015238),Molecular Function: antiporter activity (GO:0015297),Cellular Component: membrane (GO:0016020),Biological Process: transmembrane transport (GO:0055085)	MATE efflux family protein; K03327 multidrug resistance protein, MATE family (A)	Protein TRANSPARENT TESTA 12 OS=Arabidopsis thaliana GN=TT12 PE=2 SV=1	MatE	MATE efflux family protein [Medicago truncatula]
Mpo5G30160	--	--	--	--	hypothetical protein MTR_5g045050 [Medicago truncatula]
Mpo5G30170	--	--	--	--	hypothetical protein MTR_5g045050 [Medicago truncatula]
Mpo5G4160	--	alpha-L-arabinofuranosidase-like protein; K01209 alpha-N-arabinofuranosidase [EC:3.2.1.55] (A)	--	--	hypothetical protein MTR_4g044313 [Medicago truncatula]
Mpo5G5980	Molecular Function: structural constituent of ribosome (GO:0003735),Cellular Component: intracellular (GO:0005622),Cellular Component: ribosome (GO:0005840),Biological Process: translation (GO:0006412)	50S ribosomal protein L2-B; K02886 large subunit ribosomal protein L2 (A)	50S ribosomal protein L2-B, chloroplastic OS=Coffea arabica GN=rpl2-B PE=3 SV=1	Ribosomal Proteins L2, C-terminal domain	50S ribosomal protein L2 [Medicago truncatula]
Mpo5G6000	Cellular Component: photosystem I (GO:0009522),Cellular Component: thylakoid (GO:0009579),Biological Process: photosynthesis (GO:0015979),Cellular Component: integral to membrane (GO:0016021)	psaA; photosystem I P700 chlorophyll a apoprotein A1; K02689 photosystem I P700 chlorophyll a apoprotein A1 (A)	Photosystem I P700 chlorophyll a apoprotein A1 OS=Pisum sativum GN=psaA PE=1 SV=2	Photosystem I psaA/psaB protein	photosystem I P700 apoprotein A1 (chloroplast) [Medicago hybrida]
Mpo5G6010	Cellular Component: photosystem I (GO:0009522),Cellular Component: thylakoid (GO:0009579),Biological Process: photosynthesis (GO:0015979),Cellular Component: integral to membrane (GO:0016021)	photosystem I P700 chlorophyll A apoprotein A2; K02690 photosystem I P700 chlorophyll a apoprotein A2 (A)	Photosystem I P700 chlorophyll a apoprotein A2 OS=Lotus japonicus GN=psaB PE=3 SV=1	Photosystem I psaA/psaB protein	photosystem I P700 chlorophyll A apoprotein A2 [Medicago truncatula]
Mpo5G6070	Molecular Function: structural constituent of ribosome (GO:0003735),Cellular Component: intracellular (GO:0005622),Cellular Component: ribosome (GO:0005840),Biological Process: translation (GO:0006412),Cellular Component: small ribosomal subunit (GO:0015935)	30S ribosomal protein S2; K02967 small subunit ribosomal protein S2 (A)	30S ribosomal protein S2, chloroplastic OS=Pisum sativum GN=rps2 PE=3 SV=1	Ribosomal protein S2	ribosomal protein S2 (chloroplast) [Medicago hybrida]
Mpo5G9730	--	--	--	--	hypothetical protein MTR_4g083110 [Medicago truncatula]
Mpo6G0011L	Biological Process: intracellular signal transduction (GO:0035556)	--	--	--	IMP dehydrogenase/GMP reductase, related [Medicago truncatula]
Mpo6G0056L	Molecular Function: structural constituent of cytoskeleton (GO:0005200),Molecular Function: GTP binding (GO:0005525),Cellular Component: microtubule (GO:0005874)	--	--	--	hypothetical protein MTR_2g437210 [Medicago truncatula]
Mpo6G0097L	Molecular Function: DNA binding (GO:0003677),Cellular Component: nucleus (GO:0005634),Biological Process: regulation of transcription, DNA-dependent (GO:0006355),Molecular Function: calcitriol receptor activity (GO:0008434)	--	--	--	Clavata3/ESR (CLE) gene family member [Medicago truncatula]
Mpo6G0110L	Molecular Function: protein kinase activity (GO:0004672),Molecular Function: protein tyrosine kinase activity (GO:0004713),Molecular Function: protein binding (GO:0005515),Molecular Function: ATP binding (GO:0005524),Biological Process: protein phosphorylation (GO:0006468)	LRR receptor-like kinase family protein; K04730 interleukin-1 receptor-associated kinase 1 [EC:2.7.11.1] (A)	Probable LRR receptor-like serine/threonine-protein kinase At3g47570 OS=Arabidopsis thaliana GN=At3g47570 PE=2 SV=1	Leucine rich repeat N-terminal domain	LRR receptor-like kinase [Medicago truncatula]
Mpo6G0111L	Molecular Function: RNA binding (GO:0003723),Molecular Function: structural constituent of ribosome (GO:0003735),Molecular Function: protein kinase activity (GO:0004672),Molecular Function: protein tyrosine kinase activity (GO:0004713),Molecular Function: ATP binding (GO:0005524),Cellular Component: ribosome (GO:0005840),Biological Process: translation (GO:0006412),Biological Process: protein pho…	LRR receptor-like kinase family protein; K04730 interleukin-1 receptor-associated kinase 1 [EC:2.7.11.1] (A)	Probable LRR receptor-like serine/threonine-protein kinase At3g47570 OS=Arabidopsis thaliana GN=At3g47570 PE=2 SV=1	Leucine rich repeat	LRR receptor-like serine/threonine-protein kinase FEI [Medicago truncatula]
Mpo6G0209L	Molecular Function: G-protein coupled receptor activity (GO:0004930),Biological Process: G-protein coupled receptor signaling pathway (GO:0007186),Cellular Component: integral to membrane (GO:0016021)	--	--	--	hypothetical protein MTR_1g113930 [Medicago truncatula]
Mpo6G0215L	Molecular Function: nutrient reservoir activity (GO:0045735)	--	--	--	hypothetical protein MtrDRAFT_AC150244g21v2 [Medicago truncatula]
Mpo6G0238L	Molecular Function: RNA binding (GO:0003723),Molecular Function: structural constituent of ribosome (GO:0003735),Cellular Component: ribosome (GO:0005840),Biological Process: translation (GO:0006412)	rps3; ribosomal protein S3; K02982 small subunit ribosomal protein S3 (A)	30S ribosomal protein S3, chloroplastic OS=Lotus japonicus GN=rps3 PE=3 SV=1	Ribosomal protein S3, C-terminal domain	ribosomal protein S3 (chloroplast) [Medicago hybrida]
Mpo6G0280L	Biological Process: cell communication (GO:0007154),Biological Process: multicellular organismal development (GO:0007275)	--	--	--	hypothetical protein MTR_4g012590 [Medicago truncatula]
Mpo6G0287L	Molecular Function: calcium channel activity (GO:0005262),Cellular Component: integral to membrane (GO:0016021),Biological Process: calcium ion transmembrane transport (GO:0070588)	--	--	--	hypothetical protein MTR_2g032720 [Medicago truncatula]
Mpo6G0288L	Biological Process: regulation of protein phosphorylation (GO:0001932),Cellular Component: cAMP-dependent protein kinase complex (GO:0005952),Molecular Function: cAMP-dependent protein kinase regulator activity (GO:0008603)	--	--	--	hypothetical protein MTR_2g032720 [Medicago truncatula]
Mpo6G0289L	Molecular Function: GTPase activity (GO:0003924),Molecular Function: GTP binding (GO:0005525)	--	--	--	hypothetical protein MTR_2g032740 [Medicago truncatula]
Mpo6G0291L	Molecular Function: thyrotropin-releasing hormone receptor activity (GO:0004997),Biological Process: G-protein coupled receptor signaling pathway (GO:0007186),Cellular Component: integral to membrane (GO:0016021)	--	--	--	hypothetical protein MTR_2g032720 [Medicago truncatula]
Mpo6G0292L	Molecular Function: S-adenosylmethionine-dependent methyltransferase activity (GO:0008757)	--	--	--	hypothetical protein MTR_2g032720 [Medicago truncatula]
Mpo6G0293L	Biological Process: regulation of protein phosphorylation (GO:0001932),Cellular Component: cAMP-dependent protein kinase complex (GO:0005952),Molecular Function: cAMP-dependent protein kinase regulator activity (GO:0008603)	--	--	--	hypothetical protein MTR_2g032720 [Medicago truncatula]
Mpo6G0296L	Molecular Function: protein serine/threonine kinase activity (GO:0004674),Biological Process: protein phosphorylation (GO:0006468)	--	--	--	transmembrane protein, putative [Medicago truncatula]
Mpo6G0320L	--	--	--	--	hypothetical protein MTR_4g032650 [Medicago truncatula]
Mpo6G0341L	Molecular Function: voltage-gated potassium channel activity (GO:0005249),Biological Process: potassium ion transport (GO:0006813),Cellular Component: integral to membrane (GO:0016021)	--	--	--	Pentatricopeptide repeat-containing protein [Medicago truncatula]
Mpo6G0385L	Molecular Function: voltage-gated potassium channel activity (GO:0005249),Biological Process: potassium ion transport (GO:0006813),Cellular Component: voltage-gated potassium channel complex (GO:0008076)	--	--	--	hypothetical protein MTR_7g060170 [Medicago truncatula]
Mpo6G0397L	Molecular Function: neuromedin U receptor activity (GO:0001607),Biological Process: G-protein coupled receptor signaling pathway (GO:0007186),Molecular Function: zinc ion binding (GO:0008270),Cellular Component: integral to membrane (GO:0016021)	--	--	GRF zinc finger	hypothetical protein MTR_103s0023 [Medicago truncatula]
Mpo6G0400	--	--	--	--	hypothetical protein MTR_2g048490 [Medicago truncatula]
Mpo6G0414L	--	--	--	--	--
Mpo6G0425L	Biological Process: G-protein coupled receptor signaling pathway (GO:0007186),Biological Process: feeding behavior (GO:0007631),Cellular Component: integral to membrane (GO:0016021),Molecular Function: orexin receptor activity (GO:0016499)	--	--	--	--
Mpo6G0431L	Molecular Function: GTPase activity (GO:0003924),Molecular Function: GTP binding (GO:0005525)	--	--	--	hypothetical protein MTR_3g040040 [Medicago truncatula]
Mpo6G0432L	Cellular Component: host cell nucleus (GO:0042025),Biological Process: interspecies interaction between organisms (GO:0044419)	--	--	--	hypothetical protein MTR_2g066530 [Medicago truncatula]
Mpo6G0434L	Molecular Function: serine-type endopeptidase inhibitor activity (GO:0004867)	--	--	--	hypothetical protein MTR_8g060460 [Medicago truncatula]
Mpo6G0436L	Cellular Component: integral to membrane (GO:0016021)	--	--	--	hypothetical protein MTR_1g053075 [Medicago truncatula]
Mpo6G0444L	Cellular Component: host cell nucleus (GO:0042025),Biological Process: interspecies interaction between organisms (GO:0044419)	--	--	--	hypothetical protein MTR_6g089360 [Medicago truncatula]
Mpo6G0450L	--	--	--	--	hypothetical protein MTR_2g437510 [Medicago truncatula]
Mpo6G0464L	Molecular Function: hydrolase activity, hydrolyzing O-glycosyl compounds (GO:0004553),Biological Process: carbohydrate metabolic process (GO:0005975),Cellular Component: membrane (GO:0016020)	--	Chitinase 2 OS=Tulipa bakeri PE=1 SV=1	Glycosyl hydrolases family 18	Narbonin [Medicago truncatula]
Mpo6G0465L	Molecular Function: hydrolase activity, hydrolyzing O-glycosyl compounds (GO:0004553),Molecular Function: voltage-gated potassium channel activity (GO:0005249),Biological Process: carbohydrate metabolic process (GO:0005975),Biological Process: potassium ion transport (GO:0006813),Cellular Component: voltage-gated potassium channel complex (GO:0008076)	--	Chitinase 2 OS=Tulipa bakeri PE=1 SV=1	Glycosyl hydrolases family 18	Narbonin [Medicago truncatula]
Mpo6G0466L	Molecular Function: N,N-dimethylaniline monooxygenase activity (GO:0004499),Molecular Function: hydrolase activity, hydrolyzing O-glycosyl compounds (GO:0004553),Biological Process: carbohydrate metabolic process (GO:0005975),Biological Process: oxidation-reduction process (GO:0055114)	--	Chitinase 1 OS=Tulipa bakeri PE=1 SV=1	Glycosyl hydrolases family 18	Narbonin [Medicago truncatula]
Mpo6G0467L	Molecular Function: hydrolase activity, hydrolyzing O-glycosyl compounds (GO:0004553),Biological Process: carbohydrate metabolic process (GO:0005975)	--	Chitinase 1 OS=Tulipa bakeri PE=1 SV=1	Glycosyl hydrolases family 18	Narbonin [Medicago truncatula]
Mpo6G0473L	--	--	--	--	hypothetical protein MTR_8g063950 [Medicago truncatula]
Mpo6G0478L	Biological Process: spindle assembly (GO:0051225),Biological Process: centrosome organization (GO:0051297),Cellular Component: HAUS complex (GO:0070652)	--	--	--	hypothetical protein MTR_4g054840 [Medicago truncatula]
Mpo6G0482L	Molecular Function: transforming growth factor beta receptor binding (GO:0005160),Biological Process: cell growth (GO:0016049)	--	--	--	hypothetical protein MTR_8g026970 [Medicago truncatula]
Mpo6G0533L	Cellular Component: bacterial-type flagellum hook (GO:0009424),Biological Process: bacterial-type flagellum assembly (GO:0044780)	--	--	Plant transposase (Ptta/En/Spm family)	hypothetical protein MTR_7g037680 [Medicago truncatula]
Mpo6G0547L	--	--	--	Plant transposase (Ptta/En/Spm family)	hypothetical protein MTR_2g059510 [Medicago truncatula]
Mpo6G0551L	Molecular Function: DNA binding (GO:0003677),Molecular Function: ligand-activated sequence-specific DNA binding RNA polymerase II transcription factor activity (GO:0004879),Cellular Component: nucleus (GO:0005634),Biological Process: regulation of transcription, DNA-dependent (GO:0006355)	--	--	--	hypothetical protein MTR_8g107680 [Medicago truncatula]
Mpo6G0559L	Molecular Function: single-stranded DNA binding (GO:0003697),Molecular Function: ATP binding (GO:0005524),Biological Process: DNA repair (GO:0006281),Biological Process: SOS response (GO:0009432)	--	--	--	Pentatricopeptide repeat-containing protein [Medicago truncatula]
Mpo6G0568L	Molecular Function: transporter activity (GO:0005215),Biological Process: transport (GO:0006810),Cellular Component: synaptic vesicle (GO:0008021),Cellular Component: membrane (GO:0016020)	replication factor-A carboxy-terminal domain protein; K07466 replication factor A1 (A)	--	--	replication factor-A carboxy-terminal domain protein [Medicago truncatula]
Mpo6G0572L	--	--	--	--	hypothetical protein MTR_5g040390 [Medicago truncatula]
Mpo6G0576L	--	benzyl alcohol O-benzoyltransferase; K19861 benzyl alcohol O-benzoyltransferase [EC:2.3.1.196 2.3.1.232] (A)	--	--	hypothetical protein MTR_2g088500 [Medicago truncatula]
Mpo6G0584L	Molecular Function: prostaglandin D receptor activity (GO:0004956),Biological Process: G-protein coupled receptor signaling pathway (GO:0007186),Cellular Component: integral to membrane (GO:0016021)	--	--	--	leguminosin proline-rich group669 secreted peptide [Medicago truncatula]
Mpo6G0595L	Molecular Function: GTPase activator activity (GO:0005096),Molecular Function: growth factor activity (GO:0008083)	--	--	--	hypothetical protein MTR_5g045030 [Medicago truncatula]
Mpo6G0605L	Molecular Function: calcium channel activity (GO:0005262),Cellular Component: integral to membrane (GO:0016021),Biological Process: calcium ion transmembrane transport (GO:0070588)	--	--	--	hypothetical protein MTR_5g027730 [Medicago truncatula]
Mpo6G0607L	--	potassium transporter 12; K03549 KUP system potassium uptake protein (A)	--	--	hypothetical protein MTR_3g009060 [Medicago truncatula]
Mpo6G0609L	Molecular Function: hormone activity (GO:0005179),Cellular Component: extracellular region (GO:0005576),Biological Process: signal transduction (GO:0007165)	--	--	--	hypothetical protein MTR_4g043980 [Medicago truncatula]
Mpo6G0610L	Molecular Function: receptor activity (GO:0004872)	--	--	--	hypothetical protein MTR_3g005270 [Medicago truncatula]
Mpo6G0619L	Molecular Function: voltage-gated calcium channel activity (GO:0005245),Cellular Component: voltage-gated calcium channel complex (GO:0005891),Biological Process: calcium ion transmembrane transport (GO:0070588)	--	--	--	hypothetical protein MTR_1g081210 [Medicago truncatula]
Mpo6G0620L	--	--	--	--	hypothetical protein MTR_1g081210 [Medicago truncatula]
Mpo6G0621L	Molecular Function: iron ion binding (GO:0005506),Cellular Component: hemoglobin complex (GO:0005833),Biological Process: oxygen transport (GO:0015671),Molecular Function: oxygen binding (GO:0019825),Molecular Function: heme binding (GO:0020037)	--	--	--	hypothetical protein MTR_1g081210 [Medicago truncatula]
Mpo6G0622L	Biological Process: cellular amino acid metabolic process (GO:0006520)	--	--	--	RNA recognition motif [Medicago truncatula]
Mpo6G0633L	Molecular Function: potassium channel activity (GO:0005267),Cellular Component: membrane (GO:0016020),Biological Process: potassium ion transmembrane transport (GO:0071805)	--	--	--	--
Mpo6G0638L	Biological Process: UDP-glucose metabolic process (GO:0006011),Cellular Component: membrane (GO:0016020),Molecular Function: sequence-specific DNA binding (GO:0043565)	--	--	--	receptor-like kinase [Medicago truncatula]
Mpo6G0648L	Molecular Function: calcium channel activity (GO:0005262),Cellular Component: integral to membrane (GO:0016021),Biological Process: calcium ion transmembrane transport (GO:0070588)	--	--	--	hypothetical protein MTR_3g040210 [Medicago truncatula]
Mpo6G0655L	Biological Process: cation transport (GO:0006812),Cellular Component: integral to membrane (GO:0016021),Molecular Function: cation-transporting ATPase activity (GO:0019829)	--	--	--	hypothetical protein MTR_6g089360 [Medicago truncatula]
Mpo6G0657L	Biological Process: sodium ion transport (GO:0006814),Biological Process: regulation of pH (GO:0006885),Molecular Function: sodium:hydrogen antiporter activity (GO:0015385),Cellular Component: integral to membrane (GO:0016021)	--	--	--	--
Mpo6G0658L	Biological Process: spindle assembly (GO:0051225),Biological Process: centrosome organization (GO:0051297),Cellular Component: HAUS complex (GO:0070652)	--	--	--	hypothetical protein MTR_1g052210 [Medicago truncatula]
Mpo6G0660L	Molecular Function: N,N-dimethylaniline monooxygenase activity (GO:0004499),Molecular Function: sequence-specific DNA binding (GO:0043565),Biological Process: oxidation-reduction process (GO:0055114)	--	--	--	transmembrane protein, putative [Medicago truncatula]
Mpo6G0662L	Molecular Function: vascular endothelial growth factor-activated receptor activity (GO:0005021),Molecular Function: ATP binding (GO:0005524),Cellular Component: integral to plasma membrane (GO:0005887),Biological Process: protein phosphorylation (GO:0006468),Biological Process: vascular endothelial growth factor receptor signaling pathway (GO:0048010)	--	--	--	hypothetical protein MTR_5g045030 [Medicago truncatula]
Mpo6G0664L	Cellular Component: integral to plasma membrane (GO:0005887),Biological Process: G-protein coupled receptor signaling pathway (GO:0007186),Molecular Function: G-protein coupled acetylcholine receptor activity (GO:0016907),Biological Process: regulation of locomotion (GO:0040012),Biological Process: saliva secretion (GO:0046541),Biological Process: cognition (GO:0050890)	--	--	--	transmembrane protein, putative [Medicago truncatula]
Mpo6G0666L	Molecular Function: inorganic anion exchanger activity (GO:0005452),Biological Process: anion transport (GO:0006820),Cellular Component: membrane (GO:0016020)	--	--	--	hypothetical protein MTR_3g051010 [Medicago truncatula]
Mpo6G0671L	Molecular Function: cytokine activity (GO:0005125),Cellular Component: extracellular region (GO:0005576),Biological Process: immune response (GO:0006955)	--	--	--	hypothetical protein MTR_3g005270 [Medicago truncatula]
Mpo6G0672L	Molecular Function: structural constituent of cell wall (GO:0005199)	--	--	--	hypothetical protein MTR_3g005260 [Medicago truncatula]
Mpo6G0675L	Biological Process: regulation of microtubule polymerization or depolymerization (GO:0031110)	--	--	--	hypothetical protein MTR_2g058480 [Medicago truncatula]
Mpo6G0680L	--	microtubule-actin cross-linking factor 1, isoforms 1/2/3/5-like; K10382 dystonin (A)	--	--	hypothetical protein MTR_8g086980 [Medicago truncatula]
Mpo6G0682L	--	--	--	--	hypothetical protein MTR_6g089360 [Medicago truncatula]
Mpo6G0684L	Molecular Function: N,N-dimethylaniline monooxygenase activity (GO:0004499),Biological Process: oxidation-reduction process (GO:0055114)	--	--	--	transmembrane protein, putative [Medicago truncatula]
Mpo6G0689L	Molecular Function: phosphorelay sensor kinase activity (GO:0000155),Biological Process: phosphorelay signal transduction system (GO:0000160),Molecular Function: protein histidine kinase activity (GO:0004673),Cellular Component: membrane (GO:0016020)	--	--	--	hypothetical protein MTR_1g053075 [Medicago truncatula]
Mpo6G0703L	Biological Process: microtubule cytoskeleton organization (GO:0000226),Cellular Component: microtubule (GO:0005874)	--	--	--	hypothetical protein MTR_3g040040 [Medicago truncatula]
Mpo6G0704L	Biological Process: tachykinin receptor signaling pathway (GO:0007217)	--	--	--	hypothetical protein MTR_2g066530 [Medicago truncatula]
Mpo6G0709L	Molecular Function: purinergic nucleotide receptor activity (GO:0001614),Molecular Function: ion channel activity (GO:0005216),Molecular Function: ATP binding (GO:0005524),Biological Process: ion transport (GO:0006811),Cellular Component: membrane (GO:0016020)	photosystem I P700 chlorophyll A apoprotein; K02689 photosystem I P700 chlorophyll a apoprotein A1 (A)	--	--	hypothetical protein MTR_7g005520 [Medicago truncatula]
Mpo6G0710L	Molecular Function: DNA binding (GO:0003677),Molecular Function: ligand-activated sequence-specific DNA binding RNA polymerase II transcription factor activity (GO:0004879),Cellular Component: nucleus (GO:0005634),Biological Process: regulation of transcription, DNA-dependent (GO:0006355)	--	--	--	IMP dehydrogenase/GMP reductase, putative [Medicago truncatula]
Mpo6G0711L	Biological Process: negative regulation of apoptotic process (GO:0043066)	--	--	--	Pentatricopeptide repeat-containing protein [Medicago truncatula]
Mpo6G0712L	Molecular Function: vasopressin receptor activity (GO:0005000),Biological Process: G-protein coupled receptor signaling pathway (GO:0007186),Cellular Component: integral to membrane (GO:0016021)	--	--	Plant transposase (Ptta/En/Spm family)	hypothetical protein MTR_8g040210 [Medicago truncatula]
Mpo6G0735L	Molecular Function: interleukin-1 receptor binding (GO:0005149),Cellular Component: extracellular region (GO:0005576),Biological Process: inflammatory response (GO:0006954),Biological Process: immune response (GO:0006955)	--	--	--	hypothetical protein MTR_2g066510 [Medicago truncatula]
Mpo6G0745L	Molecular Function: aminopeptidase activity (GO:0004177),Cellular Component: cytoplasm (GO:0005737),Molecular Function: metalloexopeptidase activity (GO:0008235),Biological Process: protein metabolic process (GO:0019538),Molecular Function: manganese ion binding (GO:0030145)	--	--	--	hypothetical protein MTR_1g053075 [Medicago truncatula]
Mpo6G0750L	Biological Process: chloride transport (GO:0006821),Cellular Component: integral to membrane (GO:0016021),Molecular Function: extracellular-glycine-gated chloride channel activity (GO:0016934),Cellular Component: postsynaptic membrane (GO:0045211)	--	--	--	hypothetical protein MTR_2g007310 [Medicago truncatula]
Mpo6G0763L	Cellular Component: nucleosome (GO:0000786),Molecular Function: DNA binding (GO:0003677),Biological Process: nucleosome assembly (GO:0006334)	--	--	--	hypothetical protein MTR_4g088140 [Medicago truncatula]
Mpo6G0778L	Cellular Component: nucleosome (GO:0000786),Molecular Function: DNA binding (GO:0003677),Biological Process: nucleosome assembly (GO:0006334)	--	--	--	hypothetical protein MTR_6g036940 [Medicago truncatula]
Mpo6G0789L	Molecular Function: vitamin D binding (GO:0005499),Cellular Component: extracellular space (GO:0005615),Biological Process: vitamin transport (GO:0051180),Molecular Function: vitamin transporter activity (GO:0051183)	--	--	--	hypothetical protein MTR_6g044710 [Medicago truncatula]
Mpo6G0792L	Molecular Function: transporter activity (GO:0005215),Molecular Function: iron ion binding (GO:0005506),Cellular Component: plasma membrane (GO:0005886),Molecular Function: electron carrier activity (GO:0009055),Molecular Function: oxidoreductase activity, acting on paired donors, with incorporation or reduction of molecular oxygen (GO:0016705),Molecular Function: heme binding (GO:0020037),Biolog…	POPTRDRAFT_562670; hypothetical protein; K07408 cytochrome P450, family 1, subfamily A, polypeptide 1 [EC:1.14.14.1] (A)	Cytochrome P450 CYP736A12 OS=Panax ginseng PE=2 SV=1	Cytochrome P450	Cytochrome P450 [Medicago truncatula]
Mpo6G0794L	Molecular Function: cGMP-dependent protein kinase activity (GO:0004692),Molecular Function: ATP binding (GO:0005524)	--	--	--	hypothetical protein MTR_7g012420 [Medicago truncatula]
Mpo6G0812L	--	--	--	--	transmembrane protein, putative [Medicago truncatula]
Mpo6G0818L	Molecular Function: cytokine activity (GO:0005125),Cellular Component: extracellular region (GO:0005576),Biological Process: cell proliferation (GO:0008283)	--	--	--	hypothetical protein MTR_6g089360 [Medicago truncatula]
Mpo6G0822L	Biological Process: DNA damage checkpoint (GO:0000077),Cellular Component: nucleus (GO:0005634),Biological Process: DNA repair (GO:0006281)	--	--	--	hypothetical protein MTR_2g066510 [Medicago truncatula]
Mpo6G0847L	Biological Process: inflammatory response (GO:0006954),Biological Process: immune response (GO:0006955),Biological Process: G-protein coupled receptor signaling pathway (GO:0007186),Cellular Component: integral to membrane (GO:0016021),Molecular Function: C-C chemokine receptor activity (GO:0016493),Biological Process: positive regulation of monocyte chemotaxis (GO:0090026)	--	--	--	--
Mpo6G0857L	Molecular Function: actin binding (GO:0003779),Biological Process: actin cytoskeleton organization (GO:0030036)	--	--	--	hypothetical protein MTR_1g113930 [Medicago truncatula]
Mpo6G0858L	Molecular Function: iron ion binding (GO:0005506),Cellular Component: hemoglobin complex (GO:0005833),Biological Process: oxygen transport (GO:0015671),Molecular Function: oxygen binding (GO:0019825),Molecular Function: heme binding (GO:0020037)	--	--	--	hypothetical protein MTR_3g055860 [Medicago truncatula]
Mpo6G0889L	Molecular Function: GTPase activator activity (GO:0005096),Molecular Function: growth factor activity (GO:0008083)	glucan endo-1,3-beta-glucosidase-like protein; K19891 glucan endo-1,3-beta-glucosidase 1/2/3 [EC:3.2.1.39] (A)	--	--	hypothetical protein MTR_6g076210 [Medicago truncatula]
Mpo6G0910L	Biological Process: modulation by virus of host morphology or physiology (GO:0019048),Molecular Function: interleukin-1 binding (GO:0019966)	benzyl alcohol O-benzoyltransferase; K19861 benzyl alcohol O-benzoyltransferase [EC:2.3.1.196 2.3.1.232] (A)	--	--	hypothetical protein MTR_4g120120 [Medicago truncatula]
Mpo6G0933L	Molecular Function: voltage-gated potassium channel activity (GO:0005249),Biological Process: potassium ion transport (GO:0006813),Cellular Component: voltage-gated potassium channel complex (GO:0008076)	--	--	--	hypothetical protein MTR_7g010410 [Medicago truncatula]
Mpo6G0950	--	replication factor-A carboxy-terminal domain protein; K07466 replication factor A1 (A)	--	Replication factor-A C terminal domain	Replication factor A protein [Medicago truncatula]
Mpo6G0993L	Molecular Function: serine-type endopeptidase inhibitor activity (GO:0004867),Molecular Function: zinc ion binding (GO:0008270)	--	--	GRF zinc finger	hypothetical protein MTR_103s0023 [Medicago truncatula]
Mpo6G1005L	--	--	--	--	hypothetical protein MTR_8g095430 [Medicago truncatula]
Mpo6G1025L	--	benzyl alcohol O-benzoyltransferase; K19861 benzyl alcohol O-benzoyltransferase [EC:2.3.1.196 2.3.1.232] (A)	--	--	hypothetical protein MTR_1g098950 [Medicago truncatula]
Mpo6G10650	Molecular Function: structural constituent of ribosome (GO:0003735),Cellular Component: intracellular (GO:0005622),Cellular Component: ribosome (GO:0005840),Biological Process: translation (GO:0006412),Cellular Component: small ribosomal subunit (GO:0015935)	30S ribosomal protein S2; K02967 small subunit ribosomal protein S2 (A)	30S ribosomal protein S2, chloroplastic OS=Pisum sativum GN=rps2 PE=3 SV=1	Ribosomal protein S2	ribosomal protein S2 (chloroplast) [Medicago hybrida]
Mpo6G1088L	Molecular Function: triglyceride lipase activity (GO:0004806),Biological Process: lipid metabolic process (GO:0006629)	--	--	--	hypothetical protein MTR_1g061680 [Medicago truncatula]
Mpo6G1090L	Molecular Function: endodeoxyribonuclease activity (GO:0004520),Biological Process: DNA repair (GO:0006281),Biological Process: DNA recombination (GO:0006310)	--	--	--	hypothetical protein MTR_0179s0040 [Medicago truncatula]
Mpo6G1098L	--	--	--	--	Pentatricopeptide repeat-containing protein [Medicago truncatula]
Mpo6G1115L	--	--	--	--	hypothetical protein MTR_4g088140 [Medicago truncatula]
Mpo6G11320	Molecular Function: protein kinase activity (GO:0004672),Molecular Function: protein tyrosine kinase activity (GO:0004713),Molecular Function: protein binding (GO:0005515),Molecular Function: ATP binding (GO:0005524),Biological Process: protein phosphorylation (GO:0006468)	LRR receptor-like kinase family protein; K04730 interleukin-1 receptor-associated kinase 1 [EC:2.7.11.1] (A)	Probable LRR receptor-like serine/threonine-protein kinase At3g47570 OS=Arabidopsis thaliana GN=At3g47570 PE=2 SV=1	Leucine rich repeat N-terminal domain	LRR receptor-like serine/threonine-protein kinase FEI [Medicago truncatula]
Mpo6G11330	Molecular Function: protein kinase activity (GO:0004672),Molecular Function: protein tyrosine kinase activity (GO:0004713),Molecular Function: protein binding (GO:0005515),Molecular Function: ATP binding (GO:0005524),Biological Process: protein phosphorylation (GO:0006468)	putative receptor-like protein kinase At3g47110; K13420 LRR receptor-like serine/threonine-protein kinase FLS2 [EC:2.7.11.1] (A)	Probable LRR receptor-like serine/threonine-protein kinase At3g47570 OS=Arabidopsis thaliana GN=At3g47570 PE=2 SV=1	Protein tyrosine kinase	LRR receptor-like serine/threonine-protein kinase FEI [Medicago truncatula]
Mpo6G11340	Molecular Function: protein kinase activity (GO:0004672),Molecular Function: protein tyrosine kinase activity (GO:0004713),Molecular Function: protein binding (GO:0005515),Molecular Function: ATP binding (GO:0005524),Biological Process: protein phosphorylation (GO:0006468)	probable LRR receptor-like serine/threonine-protein kinase At3g47570; K13420 LRR receptor-like serine/threonine-protein kinase FLS2 [EC:2.7.11.1] (A)	Probable LRR receptor-like serine/threonine-protein kinase At3g47570 OS=Arabidopsis thaliana GN=At3g47570 PE=2 SV=1	Leucine rich repeat N-terminal domain	LRR receptor-like kinase [Medicago truncatula]
Mpo6G1141L	Molecular Function: mercury ion transmembrane transporter activity (GO:0015097),Biological Process: mercury ion transport (GO:0015694)	--	--	--	hypothetical protein MTR_0179s0040 [Medicago truncatula]
Mpo6G11770	--	--	--	--	hypothetical protein glysoja_014225 [Glycine soja]
Mpo6G1182L	Biological Process: regulation of apoptotic process (GO:0042981)	--	--	--	hypothetical protein MTR_4g088140 [Medicago truncatula]
Mpo6G11840	Molecular Function: nucleic acid binding (GO:0003676),Molecular Function: helicase activity (GO:0004386),Molecular Function: ATP binding (GO:0005524),Molecular Function: ATP-dependent helicase activity (GO:0008026)	ATP-dependent RNA helicase DHX35; K13117 ATP-dependent RNA helicase DDX35 [EC:3.6.4.13] (A)	Probable ATP-dependent RNA helicase DHX35 OS=Homo sapiens GN=DHX35 PE=1 SV=2	DEAD/DEAH box helicase	ATP-dependent RNA helicase dhx8 [Medicago truncatula]
Mpo6G1202L	Molecular Function: hydrolase activity, hydrolyzing O-glycosyl compounds (GO:0004553),Biological Process: carbohydrate metabolic process (GO:0005975)	--	--	--	hypothetical protein MTR_5g070060 [Medicago truncatula]
Mpo6G1206L	Molecular Function: purinergic nucleotide receptor activity (GO:0001614),Molecular Function: ion channel activity (GO:0005216),Molecular Function: ATP binding (GO:0005524),Biological Process: ion transport (GO:0006811),Cellular Component: membrane (GO:0016020)	--	--	--	hypothetical protein MTR_5g053720 [Medicago truncatula]
Mpo6G1232L	Molecular Function: voltage-gated potassium channel activity (GO:0005249),Biological Process: potassium ion transport (GO:0006813),Cellular Component: voltage-gated potassium channel complex (GO:0008076)	--	--	--	hypothetical protein MTR_1g032900 [Medicago truncatula]
Mpo6G15800	Molecular Function: DNA binding (GO:0003677)	PIF1-like helicase; K15255 ATP-dependent DNA helicase PIF1 [EC:3.6.4.12] (A)	--	--	hypothetical protein MTR_1g087870 [Medicago truncatula]
Mpo6G15920	--	--	--	--	hypothetical protein MTR_2g014070 [Medicago truncatula]
Mpo6G1670	Molecular Function: hydrolase activity, hydrolyzing O-glycosyl compounds (GO:0004553),Biological Process: carbohydrate metabolic process (GO:0005975)	--	Chitinase 1 OS=Tulipa bakeri PE=1 SV=1	Glycosyl hydrolases family 18	Narbonin [Medicago truncatula]
Mpo6G17890	--	--	--	--	PREDICTED: uncharacterized protein LOC101494439, partial [Cicer arietinum]
Mpo6G1910	--	--	--	--	hypothetical protein MTR_1g052055 [Medicago truncatula]
Mpo6G1920	--	--	--	--	hypothetical protein MTR_1g052055 [Medicago truncatula]
Mpo6G19730	--	ethylene insensitive transcription factor; K14514 ethylene-insensitive protein 3 (A)	--	--	ethylene insensitive protein [Medicago truncatula]
Mpo6G19740	Molecular Function: nucleic acid binding (GO:0003676),Molecular Function: helicase activity (GO:0004386),Molecular Function: ATP binding (GO:0005524),Molecular Function: ATP-dependent helicase activity (GO:0008026)	Pre-mRNA-splicing factor ATP-dependent RNA helicase; K12815 pre-mRNA-splicing factor ATP-dependent RNA helicase DHX38/PRP16 [EC:3.6.4.13] (A)	Pre-mRNA-splicing factor ATP-dependent RNA helicase PRP16 OS=Homo sapiens GN=DHX38 PE=1 SV=2	DEAD/DEAH box helicase	Pre-mRNA-splicing factor ATP-dependent RNA helicase PRP16 [Medicago truncatula]
Mpo6G20860	Molecular Function: protein binding (GO:0005515),Molecular Function: zinc ion binding (GO:0008270)	hypothetical protein; K11982 E3 ubiquitin-protein ligase RNF115/126 [EC:2.3.2.27] (A)	E3 ubiquitin-protein ligase RING1-like OS=Arabidopsis thaliana GN=At3g19950 PE=1 SV=1	RING-H2 zinc finger domain	E3 ubiquitin-protein ligase RING1-like [Glycine soja]
Mpo6G23190	--	--	--	Plant mobile domain	hypothetical protein MTR_1g039700, partial [Medicago truncatula]
Mpo6G24210	--	--	--	Plant transposase (Ptta/En/Spm family)	hypothetical protein MTR_5g043940 [Medicago truncatula]
Mpo6G24320	Molecular Function: DNA binding (GO:0003677)	PIF1-like helicase; K15255 ATP-dependent DNA helicase PIF1 [EC:3.6.4.12] (A)	--	--	hypothetical protein MTR_1g087870 [Medicago truncatula]
Mpo6G25290	--	--	--	--	hypothetical protein MTR_2g084215 [Medicago truncatula]
Mpo6G25300	--	--	--	--	hypothetical protein MTR_2g084215 [Medicago truncatula]
Mpo6G25310	--	--	--	--	hypothetical protein MTR_2g084180 [Medicago truncatula]
Mpo6G25320	--	--	--	--	unknown [Medicago truncatula]
Mpo6G25330	--	--	--	--	Defensin-like protein [Medicago truncatula]
Mpo6G25340	--	--	--	--	hypothetical protein MTR_2g084170 [Medicago truncatula]
Mpo6G25360	--	--	--	--	hypothetical protein MTR_2g084140 [Medicago truncatula]
Mpo6G25370	--	--	--	--	Defensin-like protein [Medicago truncatula]
Mpo6G25710	Cellular Component: photosystem I (GO:0009522),Cellular Component: thylakoid (GO:0009579),Biological Process: photosynthesis (GO:0015979),Cellular Component: integral to membrane (GO:0016021)	photosystem I P700 chlorophyll A apoprotein A2; K02690 photosystem I P700 chlorophyll a apoprotein A2 (A)	Photosystem I P700 chlorophyll a apoprotein A1 OS=Pisum sativum GN=psaA PE=1 SV=2	Photosystem I psaA/psaB protein	photosystem I P700 chlorophyll A apoprotein A2 [Medicago truncatula]
Mpo6G26350	--	--	--	--	transmembrane protein, putative [Medicago truncatula]
Mpo6G29480	--	--	--	Cysteine-rich TM module stress tolerance	cysteine-rich TM module stress tolerance protein [Medicago truncatula]
Mpo6G29490	--	--	--	Cysteine-rich TM module stress tolerance	cysteine-rich TM module stress tolerance protein [Medicago truncatula]
Mpo6G29500	--	--	--	Cysteine-rich TM module stress tolerance	hypothetical protein PHAVU_005G057400g [Phaseolus vulgaris]
Mpo6G29510	--	--	--	Cysteine-rich TM module stress tolerance	hypothetical protein PHAVU_005G057400g [Phaseolus vulgaris]
Mpo6G29790	--	--	--	--	hypothetical protein MTR_5g055540 [Medicago truncatula]
Mpo6G29920	--	--	--	--	hypothetical protein MTR_7g005520 [Medicago truncatula]
Mpo6G29930	--	--	--	--	40S ribosomal S10-like protein, putative [Medicago truncatula]
Mpo6G30280	Molecular Function: iron ion binding (GO:0005506),Molecular Function: electron carrier activity (GO:0009055),Molecular Function: oxidoreductase activity, acting on paired donors, with incorporation or reduction of molecular oxygen (GO:0016705),Molecular Function: heme binding (GO:0020037),Biological Process: oxidation-reduction process (GO:0055114)	POPTRDRAFT_562670; hypothetical protein; K07408 cytochrome P450, family 1, subfamily A, polypeptide 1 [EC:1.14.14.1] (A)	Cytochrome P450 CYP736A12 OS=Panax ginseng PE=2 SV=1	Cytochrome P450	Cytochrome P450 [Medicago truncatula]
Mpo6G30660	--	--	--	--	OTU-like cysteine protease [Medicago truncatula]
Mpo6G30690	--	--	--	--	FAR1 DNA-binding domain protein [Medicago truncatula]
Mpo6G31020	--	--	--	--	hypothetical protein MTR_5g081770 [Medicago truncatula]
Mpo6G31040	--	potassium transporter 12; K03549 KUP system potassium uptake protein (A)	--	--	hypothetical protein MTR_3g009060 [Medicago truncatula]
Mpo6G31640	--	--	--	--	hypothetical protein MTR_1g032900 [Medicago truncatula]
Mpo6G4400	Molecular Function: structural constituent of ribosome (GO:0003735),Cellular Component: intracellular (GO:0005622),Cellular Component: ribosome (GO:0005840),Biological Process: translation (GO:0006412)	40S ribosomal S21-like protein; K02971 small subunit ribosomal protein S21e (A)	40S ribosomal protein S21-2 OS=Arabidopsis thaliana GN=RPS21C PE=1 SV=2	Ribosomal protein S21e	40S ribosomal S21-like protein [Medicago truncatula]
Mpo6G4990	Biological Process: defense response (GO:0006952),Biological Process: response to biotic stimulus (GO:0009607)	--	Disease resistance response protein Pi49 OS=Pisum sativum GN=DRR49A PE=2 SV=1	Pathogenesis-related protein Bet v I family	Pathogenesis-related protein PR10 [Medicago truncatula]
Mpo6G5020	Biological Process: defense response (GO:0006952),Biological Process: response to biotic stimulus (GO:0009607)	--	Class-10 pathogenesis-related protein 1 OS=Medicago truncatula GN=PR10-1 PE=2 SV=1	Pathogenesis-related protein Bet v I family	Pathogenesis-related protein PR10 [Medicago truncatula]
Mpo6G5030	Biological Process: defense response (GO:0006952),Biological Process: response to biotic stimulus (GO:0009607)	--	Class-10 pathogenesis-related protein 1 OS=Medicago truncatula GN=PR10-1 PE=2 SV=1	Pathogenesis-related protein Bet v I family	Pathogenesis-related protein PR10 [Medicago truncatula]
Mpo6G5690	--	--	--	Putative gypsy type transposon	hypothetical protein MTR_8g038700 [Medicago truncatula]
Mpo6G7130	--	--	--	--	hypothetical protein MTR_2g032720 [Medicago truncatula]
Mpo7G0003L	Biological Process: modulation by virus of host morphology or physiology (GO:0019048),Molecular Function: interleukin-1 binding (GO:0019966)	benzyl alcohol O-benzoyltransferase; K19861 benzyl alcohol O-benzoyltransferase [EC:2.3.1.196 2.3.1.232] (A)	--	--	hypothetical protein MTR_2g088500 [Medicago truncatula]
Mpo7G0005L	Molecular Function: iron ion binding (GO:0005506),Cellular Component: hemoglobin complex (GO:0005833),Biological Process: oxygen transport (GO:0015671),Molecular Function: oxygen binding (GO:0019825),Molecular Function: heme binding (GO:0020037)	--	--	--	hypothetical protein MTR_1g023130 [Medicago truncatula]
Mpo7G0019L	--	--	--	--	hypothetical protein MTR_8g039440 [Medicago truncatula]
Mpo7G0023L	--	--	--	--	transmembrane protein, putative [Medicago truncatula]
Mpo7G0026L	Molecular Function: single-stranded DNA binding (GO:0003697),Molecular Function: ATP binding (GO:0005524),Biological Process: DNA repair (GO:0006281),Biological Process: SOS response (GO:0009432)	--	--	--	hypothetical protein MTR_2g066510 [Medicago truncatula]
Mpo7G0031L	Cellular Component: membrane (GO:0016020)	--	--	--	hypothetical protein MTR_036s0036 [Medicago truncatula]
Mpo7G0032L	Biological Process: cell adhesion (GO:0007155)	--	--	--	proSAP-interacting-like protein, putative, partial [Medicago truncatula]
Mpo7G0033L	Molecular Function: G-protein coupled receptor activity (GO:0004930),Biological Process: G-protein coupled receptor signaling pathway (GO:0007186),Cellular Component: integral to membrane (GO:0016021)	--	--	--	hypothetical protein MTR_3g005270 [Medicago truncatula]
Mpo7G0039L	--	--	--	--	PREDICTED: uncharacterized protein LOC101507260 [Cicer arietinum]
Mpo7G0045L	--	--	--	--	IMP dehydrogenase/GMP reductase, related [Medicago truncatula]
Mpo7G0046L	Molecular Function: serotonin receptor activity (GO:0004993),Cellular Component: integral to plasma membrane (GO:0005887),Biological Process: G-protein coupled receptor signaling pathway (GO:0007186),Biological Process: cell proliferation (GO:0008283),Biological Process: vasoconstriction (GO:0042310),Biological Process: regulation of hormone secretion (GO:0046883),Biological Process: regulation o…	--	--	--	hypothetical protein MTR_2g048490 [Medicago truncatula]
Mpo7G0047L	Molecular Function: ferric iron binding (GO:0008199),Biological Process: iron-sulfur cluster assembly (GO:0016226)	--	--	--	hypothetical protein MTR_3g040040 [Medicago truncatula]
Mpo7G0062L	Molecular Function: DNA binding (GO:0003677),Molecular Function: sequence-specific DNA binding transcription factor activity (GO:0003700),Cellular Component: nucleus (GO:0005634),Biological Process: regulation of transcription, DNA-dependent (GO:0006355)	--	--	--	PREDICTED: uncharacterized protein LOC101507260 [Cicer arietinum]
Mpo7G0082L	Biological Process: tricarboxylic acid cycle (GO:0006099),Molecular Function: phosphoenolpyruvate carboxylase activity (GO:0008964),Biological Process: carbon fixation (GO:0015977)	--	--	--	IMP dehydrogenase/GMP reductase, related [Medicago truncatula]
Mpo7G0086L	Molecular Function: structural constituent of cell wall (GO:0005199),Cellular Component: peptidoglycan-based cell wall (GO:0009274),Cellular Component: S-layer (GO:0030115)	--	--	--	hypothetical protein MTR_8g107680 [Medicago truncatula]
Mpo7G0090L	--	--	--	--	Polymerase [Medicago truncatula]
Mpo7G0108L	Molecular Function: voltage-gated potassium channel activity (GO:0005249),Biological Process: potassium ion transport (GO:0006813),Cellular Component: integral to membrane (GO:0016021)	photosystem I P700 chlorophyll A apoprotein; K02689 photosystem I P700 chlorophyll a apoprotein A1 (A)	--	--	hypothetical protein MTR_3g096620 [Medicago truncatula]
Mpo7G0116L	Molecular Function: structural molecule activity (GO:0005198),Cellular Component: tight junction (GO:0005923)	--	--	--	hypothetical protein MTR_5g077890 [Medicago truncatula]
Mpo7G0118L	--	--	--	--	hypothetical protein MTR_4g032150 [Medicago truncatula]
Mpo7G0140L	--	--	--	--	hypothetical protein MTR_7g037680 [Medicago truncatula]
Mpo7G0173L	Molecular Function: structural constituent of ribosome (GO:0003735),Cellular Component: intracellular (GO:0005622),Cellular Component: ribosome (GO:0005840),Biological Process: translation (GO:0006412)	--	--	--	hypothetical protein MTR_5g081480 [Medicago truncatula]
Mpo7G0183L	Molecular Function: calcitonin receptor activity (GO:0004948),Cellular Component: membrane (GO:0016020)	--	--	--	hypothetical protein MTR_4g098240 [Medicago truncatula]
Mpo7G0185L	--	--	--	--	--
Mpo7G0196L	--	--	--	--	hypothetical protein MTR_0179s0040 [Medicago truncatula]
Mpo7G0197L	Biological Process: modulation by virus of host morphology or physiology (GO:0019048),Molecular Function: interleukin-1 binding (GO:0019966)	benzyl alcohol O-benzoyltransferase; K19861 benzyl alcohol O-benzoyltransferase [EC:2.3.1.196 2.3.1.232] (A)	--	--	hypothetical protein MTR_2g034000 [Medicago truncatula]
Mpo7G0225L	Molecular Function: signal transducer activity (GO:0004871),Biological Process: signal transduction (GO:0007165)	--	--	Plant transposase (Ptta/En/Spm family)	hypothetical protein MTR_7g037680 [Medicago truncatula]
Mpo7G0233L	Molecular Function: voltage-gated potassium channel activity (GO:0005249),Biological Process: potassium ion transport (GO:0006813),Cellular Component: voltage-gated potassium channel complex (GO:0008076)	--	--	--	hypothetical protein MTR_7g037330 [Medicago truncatula]
Mpo7G0313L	Molecular Function: metalloendopeptidase activity (GO:0004222),Biological Process: proteolysis (GO:0006508),Molecular Function: zinc ion binding (GO:0008270),Cellular Component: extracellular matrix (GO:0031012)	photosystem I P700 chlorophyll A apoprotein; K02689 photosystem I P700 chlorophyll a apoprotein A1 (A)	--	--	hypothetical protein MTR_7g005410 [Medicago truncatula]
Mpo7G0319L	Molecular Function: structural constituent of cytoskeleton (GO:0005200),Molecular Function: GTP binding (GO:0005525),Cellular Component: microtubule (GO:0005874)	photosystem I P700 chlorophyll A apoprotein; K02689 photosystem I P700 chlorophyll a apoprotein A1 (A)	--	--	hypothetical protein MTR_3g096620 [Medicago truncatula]
Mpo7G0338L	Biological Process: G-protein coupled receptor signaling pathway (GO:0007186),Cellular Component: integral to membrane (GO:0016021),Molecular Function: lysophosphatidic acid receptor activity (GO:0070915)	--	--	--	hypothetical protein MTR_8g040210 [Medicago truncatula]
Mpo7G0358L	--	--	--	--	hypothetical protein MTR_2g058480 [Medicago truncatula]
Mpo7G0365L	Molecular Function: structural constituent of cell wall (GO:0005199),Cellular Component: peptidoglycan-based cell wall (GO:0009274),Cellular Component: S-layer (GO:0030115)	--	--	--	hypothetical protein MTR_4g023350 [Medicago truncatula]
Mpo7G0369L	Molecular Function: lysozyme activity (GO:0003796),Biological Process: cell wall macromolecule catabolic process (GO:0016998)	--	--	--	transmembrane protein, putative [Medicago truncatula]
Mpo7G0390L	Cellular Component: pilus (GO:0009289),Biological Process: pathogenesis (GO:0009405)	--	--	--	hypothetical protein MTR_4g062380 [Medicago truncatula]
Mpo7G0394L	Biological Process: potassium ion transport (GO:0006813),Molecular Function: G-protein activated inward rectifier potassium channel activity (GO:0015467),Cellular Component: membrane (GO:0016020)	--	--	--	hypothetical protein MTR_4g088140 [Medicago truncatula]
Mpo7G0405L	Molecular Function: DNA binding (GO:0003677),Molecular Function: steroid hormone receptor activity (GO:0003707),Molecular Function: steroid binding (GO:0005496),Cellular Component: nucleus (GO:0005634),Biological Process: regulation of transcription, DNA-dependent (GO:0006355),Biological Process: steroid hormone mediated signaling pathway (GO:0043401)	--	--	--	Pentatricopeptide repeat-containing protein [Medicago truncatula]
Mpo7G0411L	Biological Process: homoiothermy (GO:0042309),Molecular Function: ice binding (GO:0050825),Biological Process: response to freezing (GO:0050826)	--	--	--	hypothetical protein MTR_4g088140 [Medicago truncatula]
Mpo7G0425L	Molecular Function: protein tyrosine phosphatase activity (GO:0004725),Biological Process: protein dephosphorylation (GO:0006470)	--	--	--	hypothetical protein MTR_3g054290 [Medicago truncatula]
Mpo7G0429L	Cellular Component: integral to membrane (GO:0016021)	--	--	--	--
Mpo7G0432L	Molecular Function: actin binding (GO:0003779),Biological Process: actin cytoskeleton organization (GO:0030036)	--	--	--	hypothetical protein MTR_8g107680 [Medicago truncatula]
Mpo7G0438L	Biological Process: ossification (GO:0001503),Biological Process: cell adhesion (GO:0007155)	--	--	--	hypothetical protein MTR_1g054270 [Medicago truncatula]
Mpo7G0451L	--	--	--	--	hypothetical protein MTR_2g014070 [Medicago truncatula]
Mpo7G0462L	Molecular Function: structural molecule activity (GO:0005198)	--	--	--	hypothetical protein MTR_5g018030 [Medicago truncatula]
Mpo7G0468L	Molecular Function: neuropeptide Y receptor activity (GO:0004983),Biological Process: G-protein coupled receptor signaling pathway (GO:0007186),Cellular Component: integral to membrane (GO:0016021)	--	--	--	F-box/RNI/FBD-like domain protein [Medicago truncatula]
Mpo7G0471L	Biological Process: potassium ion transport (GO:0006813),Molecular Function: G-protein activated inward rectifier potassium channel activity (GO:0015467),Cellular Component: membrane (GO:0016020)	--	--	--	hypothetical protein MTR_136s0011 [Medicago truncatula]
Mpo7G0472L	Molecular Function: DNA binding (GO:0003677),Molecular Function: androgen receptor activity (GO:0004882),Molecular Function: steroid binding (GO:0005496),Cellular Component: nucleus (GO:0005634),Biological Process: regulation of transcription, DNA-dependent (GO:0006355),Biological Process: androgen receptor signaling pathway (GO:0030521)	photosystem I P700 chlorophyll A apoprotein; K02689 photosystem I P700 chlorophyll a apoprotein A1 (A)	--	--	hypothetical protein MTR_1g029660 [Medicago truncatula]
Mpo7G0473L	Molecular Function: structural molecule activity (GO:0005198),Cellular Component: viral capsid (GO:0019028)	--	--	--	hypothetical protein MTR_3g040040 [Medicago truncatula]
Mpo7G0483L	Cellular Component: nucleosome (GO:0000786),Molecular Function: DNA binding (GO:0003677),Biological Process: nucleosome assembly (GO:0006334)	--	--	--	hypothetical protein MTR_8g060460 [Medicago truncatula]
Mpo7G0484L	Biological Process: modulation by virus of host morphology or physiology (GO:0019048),Molecular Function: interleukin-1 binding (GO:0019966)	--	--	--	hypothetical protein MTR_2g066510 [Medicago truncatula]
Mpo7G0492L	Molecular Function: protein tyrosine phosphatase activity (GO:0004725),Molecular Function: ATP binding (GO:0005524),Biological Process: cellular protein metabolic process (GO:0044267)	zeaxanthin epoxidase; K09838 zeaxanthin epoxidase [EC:1.14.13.90] (A)	Zeaxanthin epoxidase, chloroplastic OS=Oncidium hybrid cultivar GN=ZEP PE=2 SV=1	Plant transposase (Ptta/En/Spm family)	Zeaxanthin epoxidase [Medicago truncatula]
Mpo7G0500L	Molecular Function: peroxidase activity (GO:0004601),Biological Process: response to oxidative stress (GO:0006979),Molecular Function: heme binding (GO:0020037),Biological Process: oxidation-reduction process (GO:0055114)	potassium transporter 12; K03549 KUP system potassium uptake protein (A)	--	--	hypothetical protein MTR_6g057510 [Medicago truncatula]
Mpo7G0502L	Cellular Component: cell outer membrane (GO:0009279)	--	--	--	hypothetical protein MTR_1g053075 [Medicago truncatula]
Mpo7G0506L	Molecular Function: DNA binding (GO:0003677),Molecular Function: steroid hormone receptor activity (GO:0003707),Cellular Component: nucleus (GO:0005634),Biological Process: regulation of transcription, DNA-dependent (GO:0006355),Molecular Function: zinc ion binding (GO:0008270)	--	--	--	Polymerase [Medicago truncatula]
Mpo7G0522L	Cellular Component: cytoskeleton (GO:0005856),Biological Process: cell-matrix adhesion (GO:0007160)	--	--	--	hypothetical protein MTR_6g089360 [Medicago truncatula]
Mpo7G0524L	Molecular Function: DNA binding (GO:0003677),Cellular Component: nucleus (GO:0005634)	--	--	--	hypothetical protein MTR_7g008910 [Medicago truncatula]
Mpo7G0566L	Cellular Component: integral to membrane (GO:0016021)	--	--	--	hypothetical protein MTR_2g058480 [Medicago truncatula]
Mpo7G0570L	--	--	--	--	hypothetical protein MTR_4g032650 [Medicago truncatula]
Mpo7G0587L	Molecular Function: voltage-gated potassium channel activity (GO:0005249),Biological Process: potassium ion transport (GO:0006813),Cellular Component: voltage-gated potassium channel complex (GO:0008076)	--	--	--	RNA recognition motif [Medicago truncatula]
Mpo7G0589L	Biological Process: homoiothermy (GO:0042309),Molecular Function: ice binding (GO:0050825),Biological Process: response to freezing (GO:0050826)	--	--	--	hypothetical protein MTR_3g055860 [Medicago truncatula]
Mpo7G0597L	Cellular Component: extracellular region (GO:0005576),Biological Process: pathogenesis (GO:0009405)	--	--	--	--
Mpo7G0623L	--	--	--	--	--
Mpo7G0632L	Molecular Function: hormone activity (GO:0005179),Cellular Component: extracellular region (GO:0005576),Biological Process: nitrogen compound metabolic process (GO:0006807)	--	--	--	DUF4283 domain protein [Medicago truncatula]
Mpo7G0640	--	--	--	--	RNA recognition motif [Medicago truncatula]
Mpo7G0706L	Molecular Function: monooxygenase activity (GO:0004497),Molecular Function: iron ion binding (GO:0005506),Molecular Function: electron carrier activity (GO:0009055),Molecular Function: oxidoreductase activity, acting on paired donors, with incorporation or reduction of molecular oxygen (GO:0016705),Molecular Function: heme binding (GO:0020037),Biological Process: oxidation-reduction process (GO:0…	cytochrome P450 family 71 protein; K00512 steroid 17alpha-monooxygenase / 17alpha-hydroxyprogesterone aldolase [EC:1.14.14.19 4.1.2.30] (A)	Cytochrome P450 CYP736A12 OS=Panax ginseng PE=2 SV=1	Cytochrome P450	cytochrome P450 family 71 protein [Medicago truncatula]
Mpo7G0715L	Molecular Function: structural constituent of ribosome (GO:0003735),Cellular Component: ribosome (GO:0005840),Biological Process: translation (GO:0006412)	ribosomal protein L14p/L23e; K02894 large subunit ribosomal protein L23e (A)	60S ribosomal protein L23 OS=Arabidopsis thaliana GN=RPL23A PE=2 SV=3	--	ribosomal protein L14p/L23e [Medicago truncatula]
Mpo7G0744L	Cellular Component: membrane (GO:0016020),Biological Process: capsule polysaccharide biosynthetic process (GO:0045227)	--	--	Plant transposase (Ptta/En/Spm family)	hypothetical protein MTR_1g107040 [Medicago truncatula]
Mpo7G0747L	Molecular Function: thyrotropin-releasing hormone receptor activity (GO:0004997),Biological Process: G-protein coupled receptor signaling pathway (GO:0007186),Cellular Component: integral to membrane (GO:0016021)	--	--	--	Pentatricopeptide repeat-containing protein [Medicago truncatula]
Mpo7G0774L	Molecular Function: vasoactive intestinal polypeptide receptor activity (GO:0004999),Biological Process: G-protein coupled receptor signaling pathway (GO:0007186),Cellular Component: membrane (GO:0016020)	--	--	--	transmembrane protein, putative [Medicago truncatula]
Mpo7G0804L	--	--	--	--	hypothetical protein MtrDRAFT_AC150244g21v2 [Medicago truncatula]
Mpo7G0816L	Molecular Function: omega peptidase activity (GO:0008242)	--	--	--	hypothetical protein MTR_4g032150 [Medicago truncatula]
Mpo7G0832L	Molecular Function: DNA binding (GO:0003677),Molecular Function: structural constituent of ribosome (GO:0003735),Molecular Function: glucocorticoid receptor activity (GO:0004883),Molecular Function: steroid binding (GO:0005496),Cellular Component: nucleus (GO:0005634),Cellular Component: ribosome (GO:0005840),Biological Process: regulation of transcription, DNA-dependent (GO:0006355),Biological P…	ribosomal protein L14p/L23e; K02894 large subunit ribosomal protein L23e (A)	60S ribosomal protein L23 OS=Arabidopsis thaliana GN=RPL23A PE=2 SV=3	Plant transposase (Ptta/En/Spm family)	PREDICTED: uncharacterized protein LOC101495304 [Cicer arietinum]
Mpo7G0840	--	--	--	--	hypothetical protein MTR_1g050570 [Medicago truncatula]
Mpo7G0867L	Cellular Component: plasma membrane (GO:0005886),Biological Process: potassium ion transport (GO:0006813),Molecular Function: potassium ion transmembrane transporter activity (GO:0015079)	--	--	--	hypothetical protein MTR_5g027730 [Medicago truncatula]
Mpo7G0898L	Molecular Function: structural constituent of cytoskeleton (GO:0005200),Molecular Function: protein binding (GO:0005515),Molecular Function: GTP binding (GO:0005525),Cellular Component: microtubule (GO:0005874)	eukaryotic translation initiation factor 2c, putative; K11593 eukaryotic translation initiation factor 2C (A)	Protein argonaute 4 OS=Arabidopsis thaliana GN=AGO4 PE=1 SV=2	Argonaute linker 1 domain	Protein argonaute 4 [Medicago truncatula]
Mpo7G0899L	Molecular Function: transporter activity (GO:0005215),Molecular Function: protein binding (GO:0005515),Cellular Component: plasma membrane (GO:0005886)	eukaryotic translation initiation factor 2c, putative; K11593 eukaryotic translation initiation factor 2C (A)	Protein argonaute 4 OS=Arabidopsis thaliana GN=AGO4 PE=1 SV=2	Argonaute linker 1 domain	eukaryotic translation initiation factor 2c, putative [Medicago truncatula]
Mpo7G0910L	--	--	--	--	hypothetical protein MTR_8g068910 [Medicago truncatula]
Mpo7G0918L	Molecular Function: guanyl-nucleotide exchange factor activity (GO:0005085),Cellular Component: extracellular region (GO:0005576),Biological Process: pathogenesis (GO:0009405),Biological Process: actin cytoskeleton reorganization (GO:0031532),Biological Process: activation of Rho GTPase activity (GO:0032862)	--	--	--	hypothetical protein MTR_7g024660 [Medicago truncatula]
Mpo7G0978L	Biological Process: neuropeptide signaling pathway (GO:0007218)	--	--	--	hypothetical protein MTR_3g465210 [Medicago truncatula]
Mpo7G0989L	Biological Process: homoiothermy (GO:0042309),Molecular Function: ice binding (GO:0050825),Biological Process: response to freezing (GO:0050826)	--	--	--	hypothetical protein MTR_7g009380 [Medicago truncatula]
Mpo7G10100	--	--	--	--	CCP [Medicago truncatula]
Mpo7G1018L	Molecular Function: acetyl-CoA carboxylase activity (GO:0003989),Biological Process: fatty acid biosynthetic process (GO:0006633),Cellular Component: acetyl-CoA carboxylase complex (GO:0009317)	--	--	--	hypothetical protein MTR_1g013720 [Medicago truncatula]
Mpo7G10420	Molecular Function: iron ion binding (GO:0005506),Molecular Function: electron carrier activity (GO:0009055),Molecular Function: oxidoreductase activity, acting on paired donors, with incorporation or reduction of molecular oxygen (GO:0016705),Molecular Function: heme binding (GO:0020037),Biological Process: oxidation-reduction process (GO:0055114)	cytochrome P450 family 71 protein; K00512 steroid 17alpha-monooxygenase / 17alpha-hydroxyprogesterone aldolase [EC:1.14.14.19 4.1.2.30] (A)	Cytochrome P450 CYP736A12 OS=Panax ginseng PE=2 SV=1	Cytochrome P450	Cytochrome P450 [Medicago truncatula]
Mpo7G10430	Molecular Function: iron ion binding (GO:0005506),Molecular Function: electron carrier activity (GO:0009055),Molecular Function: oxidoreductase activity, acting on paired donors, with incorporation or reduction of molecular oxygen (GO:0016705),Molecular Function: heme binding (GO:0020037),Biological Process: oxidation-reduction process (GO:0055114)	cytochrome P450 family 71 protein; K00512 steroid 17alpha-monooxygenase / 17alpha-hydroxyprogesterone aldolase [EC:1.14.14.19 4.1.2.30] (A)	Cytochrome P450 CYP736A12 OS=Panax ginseng PE=2 SV=1	Cytochrome P450	cytochrome P450 family 71 protein [Medicago truncatula]
Mpo7G10440	Molecular Function: iron ion binding (GO:0005506),Molecular Function: electron carrier activity (GO:0009055),Molecular Function: oxidoreductase activity, acting on paired donors, with incorporation or reduction of molecular oxygen (GO:0016705),Molecular Function: heme binding (GO:0020037),Biological Process: oxidation-reduction process (GO:0055114)	cytochrome P450 family 71 protein; K00512 steroid 17alpha-monooxygenase / 17alpha-hydroxyprogesterone aldolase [EC:1.14.14.19 4.1.2.30] (A)	Cytochrome P450 CYP736A12 OS=Panax ginseng PE=2 SV=1	Cytochrome P450	Cytochrome P450 [Medicago truncatula]
Mpo7G10450	Molecular Function: iron ion binding (GO:0005506),Molecular Function: electron carrier activity (GO:0009055),Molecular Function: oxidoreductase activity, acting on paired donors, with incorporation or reduction of molecular oxygen (GO:0016705),Molecular Function: heme binding (GO:0020037),Biological Process: oxidation-reduction process (GO:0055114)	cytochrome P450 family 71 protein; K00512 steroid 17alpha-monooxygenase / 17alpha-hydroxyprogesterone aldolase [EC:1.14.14.19 4.1.2.30] (A)	Cytochrome P450 CYP736A12 OS=Panax ginseng PE=2 SV=1	Cytochrome P450	Cytochrome P450 [Medicago truncatula]
Mpo7G10460	Molecular Function: iron ion binding (GO:0005506),Molecular Function: electron carrier activity (GO:0009055),Molecular Function: oxidoreductase activity, acting on paired donors, with incorporation or reduction of molecular oxygen (GO:0016705),Molecular Function: heme binding (GO:0020037),Biological Process: oxidation-reduction process (GO:0055114)	cytochrome P450 family 71 protein; K00512 steroid 17alpha-monooxygenase / 17alpha-hydroxyprogesterone aldolase [EC:1.14.14.19 4.1.2.30] (A)	Cytochrome P450 CYP736A12 OS=Panax ginseng PE=2 SV=1	Cytochrome P450	cytochrome P450 family 71 protein [Medicago truncatula]
Mpo7G10530	--	alpha-L-arabinofuranosidase-like protein; K01209 alpha-N-arabinofuranosidase [EC:3.2.1.55] (A)	--	--	hypothetical protein MTR_4g044313 [Medicago truncatula]
Mpo7G11900	--	protein TRANSPORT INHIBITOR RESPONSE 1-like; K14485 transport inhibitor response 1 (A)	Transport inhibitor response 1-like protein OS=Arabidopsis thaliana GN=At5g49980 PE=2 SV=1	--	F-box family protein [Medicago truncatula]
Mpo7G12500	--	--	--	--	PREDICTED: uncharacterized protein LOC101513060 [Cicer arietinum]
Mpo7G14440	--	benzyl alcohol O-benzoyltransferase; K19861 benzyl alcohol O-benzoyltransferase [EC:2.3.1.196 2.3.1.232] (A)	--	--	hypothetical protein MTR_5g084110 [Medicago truncatula]
Mpo7G15010	Molecular Function: nucleic acid binding (GO:0003676),Molecular Function: helicase activity (GO:0004386),Molecular Function: ATP binding (GO:0005524),Molecular Function: ATP-dependent helicase activity (GO:0008026)	pre-mRNA-splicing factor ATP-dependent RNA helicase; K12813 pre-mRNA-splicing factor ATP-dependent RNA helicase DHX16 [EC:3.6.4.13] (A)	Putative pre-mRNA-splicing factor ATP-dependent RNA helicase DHX16 OS=Sus scrofa GN=DHX16 PE=3 SV=1	DEAD/DEAH box helicase	ATP-dependent RNA helicase dhx8 [Medicago truncatula]
Mpo7G18330	Molecular Function: iron ion binding (GO:0005506),Molecular Function: electron carrier activity (GO:0009055),Molecular Function: oxidoreductase activity, acting on paired donors, with incorporation or reduction of molecular oxygen (GO:0016705),Molecular Function: heme binding (GO:0020037),Biological Process: oxidation-reduction process (GO:0055114)	hypothetical protein; K00512 steroid 17alpha-monooxygenase / 17alpha-hydroxyprogesterone aldolase [EC:1.14.14.19 4.1.2.30] (A)	Cytochrome P450 CYP736A12 OS=Panax ginseng PE=2 SV=1	Cytochrome P450	cytochrome P450 family 71 protein [Medicago truncatula]
Mpo7G18340	Molecular Function: iron ion binding (GO:0005506),Molecular Function: electron carrier activity (GO:0009055),Molecular Function: oxidoreductase activity, acting on paired donors, with incorporation or reduction of molecular oxygen (GO:0016705),Molecular Function: heme binding (GO:0020037),Biological Process: oxidation-reduction process (GO:0055114)	hypothetical protein; K00512 steroid 17alpha-monooxygenase / 17alpha-hydroxyprogesterone aldolase [EC:1.14.14.19 4.1.2.30] (A)	Cytochrome P450 CYP736A12 OS=Panax ginseng PE=2 SV=1	Cytochrome P450	cytochrome P450 family 71 protein [Medicago truncatula]
Mpo7G18350	Molecular Function: iron ion binding (GO:0005506),Molecular Function: electron carrier activity (GO:0009055),Molecular Function: oxidoreductase activity, acting on paired donors, with incorporation or reduction of molecular oxygen (GO:0016705),Molecular Function: heme binding (GO:0020037),Biological Process: oxidation-reduction process (GO:0055114)	hypothetical protein; K00512 steroid 17alpha-monooxygenase / 17alpha-hydroxyprogesterone aldolase [EC:1.14.14.19 4.1.2.30] (A)	Cytochrome P450 CYP736A12 OS=Panax ginseng PE=2 SV=1	Cytochrome P450	PREDICTED: cytochrome P450 CYP736A12-like [Cicer arietinum]
Mpo7G18690	--	--	--	--	--
Mpo7G20410	--	--	--	--	hypothetical protein MTR_050s0024 [Medicago truncatula]
Mpo7G21270	--	--	--	--	hypothetical protein MTR_6g042650 [Medicago truncatula]
Mpo7G21390	--	--	--	--	hypothetical protein MTR_7g034050 [Medicago truncatula]
Mpo7G4380	Molecular Function: serine-type endopeptidase inhibitor activity (GO:0004867),Biological Process: response to wounding (GO:0009611)	--	Glu S.griseus protease inhibitor OS=Momordica charantia PE=1 SV=1	Potato inhibitor I family	protease inhibitor [Medicago truncatula]
Mpo7G5380	Molecular Function: protein binding (GO:0005515)	eukaryotic translation initiation factor 2c, putative; K11593 eukaryotic translation initiation factor 2C (A)	Protein argonaute 4 OS=Arabidopsis thaliana GN=AGO4 PE=1 SV=2	Argonaute linker 1 domain	Protein argonaute 4 [Medicago truncatula]
Mpo7G5800	Molecular Function: protein binding (GO:0005515)	protein TRANSPORT INHIBITOR RESPONSE 1-like; K14485 transport inhibitor response 1 (A)	Protein AUXIN SIGNALING F-BOX 3 OS=Arabidopsis thaliana GN=AFB3 PE=1 SV=1	F-box domain	PREDICTED: protein AUXIN SIGNALING F-BOX 2 [Cicer arietinum]
Mpo7G5840	Molecular Function: protein binding (GO:0005515)	protein TRANSPORT INHIBITOR RESPONSE 1-like; K14485 transport inhibitor response 1 (A)	Protein AUXIN SIGNALING F-BOX 3 OS=Arabidopsis thaliana GN=AFB3 PE=1 SV=1	F-box domain	PREDICTED: protein AUXIN SIGNALING F-BOX 2 [Cicer arietinum]
Mpo7G6710	--	--	--	--	hypothetical protein MTR_5g083670 [Medicago truncatula]
Mpo7G7830	--	replication factor-A carboxy-terminal domain protein; K07466 replication factor A1 (A)	--	--	plant OB fold protein, putative [Medicago truncatula]
Mpo7G9190	--	--	--	Plant transposase (Ptta/En/Spm family)	hypothetical protein MTR_1325s0020 [Medicago truncatula]
Mpo7G9470	Molecular Function: nucleic acid binding (GO:0003676),Molecular Function: helicase activity (GO:0004386),Molecular Function: ATP binding (GO:0005524),Molecular Function: ATP-dependent helicase activity (GO:0008026)	pre-mRNA-splicing factor ATP-dependent RNA helicase; K12813 pre-mRNA-splicing factor ATP-dependent RNA helicase DHX16 [EC:3.6.4.13] (A)	Putative pre-mRNA-splicing factor ATP-dependent RNA helicase DHX16 OS=Homo sapiens GN=DHX16 PE=1 SV=2	DEAD/DEAH box helicase	ATP-dependent RNA helicase dhx8 [Medicago truncatula]
Mpo7G9490	Molecular Function: nucleic acid binding (GO:0003676),Molecular Function: helicase activity (GO:0004386),Molecular Function: ATP binding (GO:0005524),Molecular Function: ATP-dependent helicase activity (GO:0008026)	pre-mRNA-splicing factor ATP-dependent RNA helicase; K12813 pre-mRNA-splicing factor ATP-dependent RNA helicase DHX16 [EC:3.6.4.13] (A)	Putative pre-mRNA-splicing factor ATP-dependent RNA helicase DHX16 OS=Homo sapiens GN=DHX16 PE=1 SV=2	DEAD/DEAH box helicase	ATP-dependent RNA helicase dhx8 [Medicago truncatula]
MpoCONTIG102G0010	Molecular Function: nucleic acid binding (GO:0003676),Molecular Function: helicase activity (GO:0004386),Molecular Function: ATP binding (GO:0005524),Molecular Function: ATP-dependent helicase activity (GO:0008026)	Pre-mRNA-splicing factor ATP-dependent RNA helicase; K12815 pre-mRNA-splicing factor ATP-dependent RNA helicase DHX38/PRP16 [EC:3.6.4.13] (A)	Pre-mRNA-splicing factor ATP-dependent RNA helicase PRP16 OS=Homo sapiens GN=DHX38 PE=1 SV=2	DEAD/DEAH box helicase	Pre-mRNA-splicing factor ATP-dependent RNA helicase PRP16 [Medicago truncatula]
MpoCONTIG102G0020	--	ethylene insensitive transcription factor; K14514 ethylene-insensitive protein 3 (A)	--	--	ethylene insensitive protein [Medicago truncatula]
MpoCONTIG106G0007L	Biological Process: dicarboxylic acid transport (GO:0006835),Cellular Component: membrane (GO:0016020),Molecular Function: sodium:dicarboxylate symporter activity (GO:0017153)	--	--	--	hypothetical protein MTR_6g023550 [Medicago truncatula]
MpoCONTIG10G0008L	Molecular Function: neuropeptide Y receptor activity (GO:0004983),Biological Process: G-protein coupled receptor signaling pathway (GO:0007186),Cellular Component: integral to membrane (GO:0016021)	--	--	--	hypothetical protein MTR_6g046640 [Medicago truncatula]
MpoCONTIG10G0013L	Molecular Function: vasopressin receptor activity (GO:0005000),Biological Process: G-protein coupled receptor signaling pathway (GO:0007186),Cellular Component: integral to membrane (GO:0016021)	--	--	--	hypothetical protein MTR_5g015920 [Medicago truncatula]
MpoCONTIG127G0001L	Molecular Function: structural constituent of ribosome (GO:0003735),Cellular Component: intracellular (GO:0005622),Cellular Component: ribosome (GO:0005840),Biological Process: translation (GO:0006412)	--	--	--	hypothetical protein MTR_7g078140 [Medicago truncatula]
MpoCONTIG12G0008L	Molecular Function: nucleotide binding (GO:0000166),Cellular Component: cytoplasm (GO:0005737)	--	--	--	hypothetical protein MtrDRAFT_AC149130g59v2 [Medicago truncatula]
MpoCONTIG130G0001L	Molecular Function: hydrolase activity, hydrolyzing O-glycosyl compounds (GO:0004553),Biological Process: cellulose catabolic process (GO:0030245)	ethylene insensitive transcription factor; K14514 ethylene-insensitive protein 3 (A)	--	--	ethylene insensitive protein [Medicago truncatula]
MpoCONTIG130G0002L	Molecular Function: nucleic acid binding (GO:0003676),Molecular Function: helicase activity (GO:0004386),Molecular Function: ATP binding (GO:0005524),Cellular Component: integral to membrane (GO:0016021)	Pre-mRNA-splicing factor ATP-dependent RNA helicase; K12815 pre-mRNA-splicing factor ATP-dependent RNA helicase DHX38/PRP16 [EC:3.6.4.13] (A)	Probable pre-mRNA-splicing factor ATP-dependent RNA helicase mog-1 OS=Caenorhabditis elegans GN=mog-1 PE=1 SV=2	Helicase conserved C-terminal domain	Pre-mRNA-splicing factor ATP-dependent RNA helicase PRP16 [Medicago truncatula]
MpoCONTIG130G0010	--	ETHYLENE INSENSITIVE 3-like 3 protein; K14514 ethylene-insensitive protein 3 (A)	ETHYLENE INSENSITIVE 3-like 3 protein OS=Arabidopsis thaliana GN=EIL3 PE=1 SV=1	Ethylene insensitive 3	ethylene insensitive protein [Medicago truncatula]
MpoCONTIG130G0020	Molecular Function: nucleic acid binding (GO:0003676),Molecular Function: helicase activity (GO:0004386),Molecular Function: ATP binding (GO:0005524),Molecular Function: ATP-dependent helicase activity (GO:0008026)	Pre-mRNA-splicing factor ATP-dependent RNA helicase; K12815 pre-mRNA-splicing factor ATP-dependent RNA helicase DHX38/PRP16 [EC:3.6.4.13] (A)	Pre-mRNA-splicing factor ATP-dependent RNA helicase PRP16 OS=Homo sapiens GN=DHX38 PE=1 SV=2	DEAD/DEAH box helicase	Pre-mRNA-splicing factor ATP-dependent RNA helicase PRP16 [Medicago truncatula]
MpoCONTIG147G0002L	Cellular Component: nucleus (GO:0005634),Biological Process: nucleotide-excision repair (GO:0006289)	--	--	--	hypothetical protein MTR_8g039440 [Medicago truncatula]
MpoCONTIG16G0003L	Molecular Function: structural constituent of ribosome (GO:0003735),Molecular Function: N,N-dimethylaniline monooxygenase activity (GO:0004499),Cellular Component: intracellular (GO:0005622),Cellular Component: ribosome (GO:0005840),Biological Process: translation (GO:0006412),Biological Process: nitrogen compound metabolic process (GO:0006807),Biological Process: oxidation-reduction process (GO:…	rpl2, JacuC_p061; ribosomal protein L2; K02886 large subunit ribosomal protein L2 (A)	50S ribosomal protein L2-A, chloroplastic OS=Chloranthus spicatus GN=rpl2-A PE=3 SV=1	Ribosomal Proteins L2, RNA binding domain	ribosomal protein L2 (chloroplast) [Medicago hybrida]
MpoCONTIG16G0022L	--	--	--	--	hypothetical protein MTR_2g030190 [Medicago truncatula]
MpoCONTIG16G0040	Molecular Function: structural constituent of ribosome (GO:0003735),Cellular Component: intracellular (GO:0005622),Cellular Component: ribosome (GO:0005840),Biological Process: translation (GO:0006412)	50S ribosomal protein L2-B; K02886 large subunit ribosomal protein L2 (A)	50S ribosomal protein L2-B, chloroplastic OS=Coffea arabica GN=rpl2-B PE=3 SV=1	Ribosomal Proteins L2, C-terminal domain	50S ribosomal protein L2 [Medicago truncatula]
MpoCONTIG16G0060	Cellular Component: photosystem I (GO:0009522),Cellular Component: thylakoid (GO:0009579),Biological Process: photosynthesis (GO:0015979),Cellular Component: integral to membrane (GO:0016021)	psaA; photosystem I P700 chlorophyll a apoprotein A1; K02689 photosystem I P700 chlorophyll a apoprotein A1 (A)	Photosystem I P700 chlorophyll a apoprotein A1 OS=Pisum sativum GN=psaA PE=1 SV=2	Photosystem I psaA/psaB protein	photosystem I P700 apoprotein A1 (chloroplast) [Medicago hybrida]
MpoCONTIG16G0200	Molecular Function: protein kinase activity (GO:0004672),Molecular Function: protein tyrosine kinase activity (GO:0004713),Molecular Function: protein binding (GO:0005515),Molecular Function: ATP binding (GO:0005524),Biological Process: protein phosphorylation (GO:0006468)	LRR receptor-like kinase family protein; K04730 interleukin-1 receptor-associated kinase 1 [EC:2.7.11.1] (A)	Probable LRR receptor-like serine/threonine-protein kinase At3g47570 OS=Arabidopsis thaliana GN=At3g47570 PE=2 SV=1	Leucine Rich repeat	LRR receptor-like kinase family protein, partial [Medicago truncatula]
MpoCONTIG18G0007L	--	--	--	--	hypothetical protein MtrDRAFT_AC148762g22v2 [Medicago truncatula]
MpoCONTIG18G0029L	Biological Process: G-protein coupled receptor signaling pathway (GO:0007186),Cellular Component: integral to membrane (GO:0016021)	PIF1-like helicase; K15255 ATP-dependent DNA helicase PIF1 [EC:3.6.4.12] (A)	--	--	hypothetical protein MTR_0091s0080 [Medicago truncatula]
MpoCONTIG18G0034L	Molecular Function: G-protein coupled receptor activity (GO:0004930),Biological Process: base-excision repair (GO:0006284),Cellular Component: integral to membrane (GO:0016021)	base excision DNA repair protein, HhH-GPD family protein; K10801 methyl-CpG-binding domain protein 4 [EC:3.2.2.-] (A)	Methyl-CpG-binding domain protein 4-like protein OS=Arabidopsis thaliana GN=MBD4L PE=1 SV=1	HhH-GPD superfamily base excision DNA repair protein	base excision DNA repair protein, HhH-GPD family protein [Medicago truncatula]
MpoCONTIG18G0450	--	base excision DNA repair protein, HhH-GPD family protein; K10801 methyl-CpG-binding domain protein 4 [EC:3.2.2.-] (A)	Methyl-CpG-binding domain protein 4-like protein OS=Arabidopsis thaliana GN=MBD4L PE=1 SV=1	--	base excision DNA repair protein, HhH-GPD family protein [Medicago truncatula]
MpoCONTIG190G0010	Molecular Function: nucleotide binding (GO:0000166),Molecular Function: ATP binding (GO:0005524),Cellular Component: membrane (GO:0016020),Molecular Function: ATPase activity (GO:0016887),Molecular Function: nucleoside-triphosphatase activity (GO:0017111)	pleiotropic drug resistance ABC transporter; K08712 ATP-binding cassette, subfamily G (WHITE), member 2, SNQ2 (A)	Pleiotropic drug resistance protein 1 OS=Nicotiana tabacum GN=PDR1 PE=2 SV=1	ABC transporter	drug resistance transporter-like ABC domain protein [Medicago truncatula]
MpoCONTIG194G0010	Molecular Function: nucleic acid binding (GO:0003676),Molecular Function: helicase activity (GO:0004386),Molecular Function: ATP binding (GO:0005524),Molecular Function: ATP-dependent helicase activity (GO:0008026)	Pre-mRNA-splicing factor ATP-dependent RNA helicase; K12815 pre-mRNA-splicing factor ATP-dependent RNA helicase DHX38/PRP16 [EC:3.6.4.13] (A)	Pre-mRNA-splicing factor ATP-dependent RNA helicase PRP16 OS=Homo sapiens GN=DHX38 PE=1 SV=2	DEAD/DEAH box helicase	Pre-mRNA-splicing factor ATP-dependent RNA helicase PRP16 [Medicago truncatula]
MpoCONTIG194G0020	--	ethylene insensitive transcription factor; K14514 ethylene-insensitive protein 3 (A)	--	--	ethylene insensitive protein [Medicago truncatula]
MpoCONTIG194G0030	--	ethylene insensitive transcription factor; K14514 ethylene-insensitive protein 3 (A)	--	--	ethylene insensitive protein [Medicago truncatula]
MpoCONTIG194G0040	Molecular Function: nucleic acid binding (GO:0003676),Molecular Function: helicase activity (GO:0004386),Molecular Function: ATP binding (GO:0005524),Molecular Function: ATP-dependent helicase activity (GO:0008026)	Pre-mRNA-splicing factor ATP-dependent RNA helicase; K12815 pre-mRNA-splicing factor ATP-dependent RNA helicase DHX38/PRP16 [EC:3.6.4.13] (A)	Pre-mRNA-splicing factor ATP-dependent RNA helicase PRP16 OS=Homo sapiens GN=DHX38 PE=1 SV=2	DEAD/DEAH box helicase	Pre-mRNA-splicing factor ATP-dependent RNA helicase PRP16 [Medicago truncatula]
MpoCONTIG202G0070	--	--	--	--	hypothetical protein MTR_1g032900 [Medicago truncatula]
MpoCONTIG20G0002L	Cellular Component: chromatin (GO:0000785),Molecular Function: DNA binding (GO:0003677),Cellular Component: nucleus (GO:0005634),Biological Process: regulation of transcription, DNA-dependent (GO:0006355)	--	--	--	hypothetical protein MTR_4g031560 [Medicago truncatula]
MpoCONTIG20G0004L	Molecular Function: voltage-gated calcium channel activity (GO:0005245),Cellular Component: voltage-gated calcium channel complex (GO:0005891),Biological Process: calcium ion transmembrane transport (GO:0070588)	--	--	--	Ulp1 protease family, carboxy-terminal domain protein [Medicago truncatula]
MpoCONTIG20G0005L	Biological Process: G-protein coupled receptor signaling pathway (GO:0007186),Cellular Component: integral to membrane (GO:0016021)	--	--	--	hypothetical protein MTR_3g005270 [Medicago truncatula]
MpoCONTIG20G0008L	Molecular Function: DNA binding (GO:0003677),Molecular Function: DNA topoisomerase type II (ATP-hydrolyzing) activity (GO:0003918),Molecular Function: ATP binding (GO:0005524),Biological Process: DNA topological change (GO:0006265)	--	--	--	hypothetical protein MTR_1g061680 [Medicago truncatula]
MpoCONTIG20G0016L	Cellular Component: integral to membrane (GO:0016021)	--	--	--	proSAP-interacting-like protein, putative, partial [Medicago truncatula]
MpoCONTIG20G0017L	Molecular Function: structural constituent of cytoskeleton (GO:0005200)	--	--	--	Pentatricopeptide repeat-containing protein [Medicago truncatula]
MpoCONTIG210G0001L	Biological Process: regulation of photoperiodism, flowering (GO:2000028)	--	--	--	hypothetical protein MTR_2g030190 [Medicago truncatula]
MpoCONTIG21G0007L	Molecular Function: hormone activity (GO:0005179),Cellular Component: extracellular region (GO:0005576),Biological Process: signal transduction (GO:0007165)	--	--	--	hypothetical protein MTR_036s0036 [Medicago truncatula]
MpoCONTIG21G0008L	Molecular Function: potassium channel activity (GO:0005267),Cellular Component: membrane (GO:0016020),Biological Process: potassium ion transmembrane transport (GO:0071805)	--	--	--	hypothetical protein MTR_3g005270 [Medicago truncatula]
MpoCONTIG21G0013L	Cellular Component: mitochondrial outer membrane (GO:0005741),Biological Process: anion transport (GO:0006820),Molecular Function: voltage-gated anion channel activity (GO:0008308),Biological Process: regulation of anion transport (GO:0044070),Biological Process: transmembrane transport (GO:0055085)	--	--	--	Polymerase [Medicago truncatula]
MpoCONTIG227G0001L	Molecular Function: inward rectifier potassium channel activity (GO:0005242),Biological Process: potassium ion transport (GO:0006813),Cellular Component: membrane (GO:0016020)	--	--	--	--
MpoCONTIG236G0001L	Molecular Function: G-protein coupled receptor activity (GO:0004930),Biological Process: base-excision repair (GO:0006284),Cellular Component: integral to membrane (GO:0016021)	base excision DNA repair protein, HhH-GPD family protein; K10801 methyl-CpG-binding domain protein 4 [EC:3.2.2.-] (A)	Methyl-CpG-binding domain protein 4-like protein OS=Arabidopsis thaliana GN=MBD4L PE=1 SV=1	HhH-GPD superfamily base excision DNA repair protein	base excision DNA repair protein, HhH-GPD family protein [Medicago truncatula]
MpoCONTIG236G0010	Biological Process: base-excision repair (GO:0006284)	base excision DNA repair protein, HhH-GPD family protein; K10801 methyl-CpG-binding domain protein 4 [EC:3.2.2.-] (A)	Methyl-CpG-binding domain protein 4-like protein OS=Arabidopsis thaliana GN=MBD4L PE=1 SV=1	HhH-GPD superfamily base excision DNA repair protein	base excision DNA repair protein, HhH-GPD family protein [Medicago truncatula]
MpoCONTIG238G0030	--	--	--	--	BnaAnng36730D [Brassica napus]
MpoCONTIG238G0060	--	--	--	--	BnaAnng36730D [Brassica napus]
MpoCONTIG238G0090	--	--	--	--	BnaAnng36730D [Brassica napus]
MpoCONTIG246G0002L	Cellular Component: chromatin (GO:0000785),Cellular Component: nucleus (GO:0005634),Biological Process: base-excision repair (GO:0006284),Molecular Function: nucleosomal DNA binding (GO:0031492)	base excision DNA repair protein, HhH-GPD family protein; K10801 methyl-CpG-binding domain protein 4 [EC:3.2.2.-] (A)	Methyl-CpG-binding domain protein 4-like protein OS=Arabidopsis thaliana GN=MBD4L PE=1 SV=1	HhH-GPD superfamily base excision DNA repair protein	base excision DNA repair protein, HhH-GPD family protein [Medicago truncatula]
MpoCONTIG246G0010	Biological Process: base-excision repair (GO:0006284)	base excision DNA repair protein, HhH-GPD family protein; K10801 methyl-CpG-binding domain protein 4 [EC:3.2.2.-] (A)	Methyl-CpG-binding domain protein 4-like protein OS=Arabidopsis thaliana GN=MBD4L PE=1 SV=1	HhH-GPD superfamily base excision DNA repair protein	base excision DNA repair protein, HhH-GPD family protein [Medicago truncatula]
MpoCONTIG246G0040	Biological Process: base-excision repair (GO:0006284)	base excision DNA repair protein, HhH-GPD family protein; K10801 methyl-CpG-binding domain protein 4 [EC:3.2.2.-] (A)	Methyl-CpG-binding domain protein 4-like protein OS=Arabidopsis thaliana GN=MBD4L PE=1 SV=1	HhH-GPD superfamily base excision DNA repair protein	base excision DNA repair protein, HhH-GPD family protein [Medicago truncatula]
MpoCONTIG24G0003L	Biological Process: metabolic process (GO:0008152)	--	--	Plant transposase (Ptta/En/Spm family)	hypothetical protein MTR_5g043940 [Medicago truncatula]
MpoCONTIG24G0004L	--	--	--	--	hypothetical protein MTR_6g046640 [Medicago truncatula]
MpoCONTIG24G0005L	Molecular Function: transforming growth factor beta receptor binding (GO:0005160),Biological Process: cell growth (GO:0016049)	--	--	--	hypothetical protein MTR_3g048840 [Medicago truncatula]
MpoCONTIG25G0004L	Biological Process: blood coagulation (GO:0007596),Molecular Function: thrombin receptor activity (GO:0015057),Cellular Component: integral to membrane (GO:0016021),Biological Process: thrombin receptor signaling pathway (GO:0070493)	--	--	--	hypothetical protein MTR_3g005270 [Medicago truncatula]
MpoCONTIG25G0005L	Molecular Function: hormone activity (GO:0005179),Cellular Component: extracellular region (GO:0005576),Biological Process: signal transduction (GO:0007165)	--	--	--	hypothetical protein MTR_036s0036 [Medicago truncatula]
MpoCONTIG25G0007L	Cellular Component: proteinaceous extracellular matrix (GO:0005578),Molecular Function: metallopeptidase activity (GO:0008237),Molecular Function: zinc ion binding (GO:0008270)	--	--	--	transmembrane protein, putative [Medicago truncatula]
MpoCONTIG26G0001L	Molecular Function: structural constituent of ribosome (GO:0003735),Cellular Component: intracellular (GO:0005622),Cellular Component: ribosome (GO:0005840),Biological Process: translation (GO:0006412)	--	--	--	hypothetical protein MTR_7g078140 [Medicago truncatula]
MpoCONTIG26G0008L	Molecular Function: protein kinase activity (GO:0004672),Molecular Function: protein tyrosine kinase activity (GO:0004713),Molecular Function: protein binding (GO:0005515),Molecular Function: ATP binding (GO:0005524),Biological Process: protein phosphorylation (GO:0006468),Biological Process: cell adhesion (GO:0007155)	LRR receptor-like kinase family protein; K04730 interleukin-1 receptor-associated kinase 1 [EC:2.7.11.1] (A)	Probable LRR receptor-like serine/threonine-protein kinase At3g47570 OS=Arabidopsis thaliana GN=At3g47570 PE=2 SV=1	Leucine Rich Repeat	LRR receptor-like kinase family protein [Medicago truncatula]
MpoCONTIG26G0016L	Molecular Function: voltage-gated chloride channel activity (GO:0005247),Biological Process: chloride transport (GO:0006821),Cellular Component: membrane (GO:0016020),Biological Process: transmembrane transport (GO:0055085)	--	--	--	hypothetical protein MTR_7g065670 [Medicago truncatula]
MpoCONTIG26G0017L	Molecular Function: glycerol-3-phosphate dehydrogenase activity (GO:0004368),Biological Process: glycerol-3-phosphate metabolic process (GO:0006072),Cellular Component: glycerol-3-phosphate dehydrogenase complex (GO:0009331),Biological Process: oxidation-reduction process (GO:0055114)	--	--	--	hypothetical protein MTR_5g045030 [Medicago truncatula]
MpoCONTIG26G0050	Molecular Function: protein kinase activity (GO:0004672),Molecular Function: protein tyrosine kinase activity (GO:0004713),Molecular Function: protein binding (GO:0005515),Molecular Function: ATP binding (GO:0005524),Biological Process: protein phosphorylation (GO:0006468)	LRR receptor-like kinase family protein; K04730 interleukin-1 receptor-associated kinase 1 [EC:2.7.11.1] (A)	Probable LRR receptor-like serine/threonine-protein kinase At3g47570 OS=Arabidopsis thaliana GN=At3g47570 PE=2 SV=1	Leucine Rich Repeat	Receptor-like kinase [Medicago truncatula]
MpoCONTIG26G0060	Molecular Function: protein kinase activity (GO:0004672),Molecular Function: protein tyrosine kinase activity (GO:0004713),Molecular Function: protein binding (GO:0005515),Molecular Function: ATP binding (GO:0005524),Biological Process: protein phosphorylation (GO:0006468)	LRR receptor-like kinase family protein; K04730 interleukin-1 receptor-associated kinase 1 [EC:2.7.11.1] (A)	Probable LRR receptor-like serine/threonine-protein kinase At3g47570 OS=Arabidopsis thaliana GN=At3g47570 PE=2 SV=1	Leucine Rich Repeat	LRR receptor-like kinase [Medicago truncatula]
MpoCONTIG26G0130	Molecular Function: protein kinase activity (GO:0004672),Molecular Function: protein tyrosine kinase activity (GO:0004713),Molecular Function: protein binding (GO:0005515),Molecular Function: ATP binding (GO:0005524),Biological Process: protein phosphorylation (GO:0006468)	LRR receptor-like kinase family protein; K04730 interleukin-1 receptor-associated kinase 1 [EC:2.7.11.1] (A)	Probable LRR receptor-like serine/threonine-protein kinase At3g47570 OS=Arabidopsis thaliana GN=At3g47570 PE=2 SV=1	Leucine Rich Repeat	LRR receptor-like kinase family protein [Medicago truncatula]
MpoCONTIG27G0004L	Molecular Function: DNA binding (GO:0003677),Molecular Function: DNA topoisomerase type I activity (GO:0003917),Biological Process: DNA topological change (GO:0006265)	--	--	--	hypothetical protein MTR_1g061680 [Medicago truncatula]
MpoCONTIG27G0007L	--	--	--	--	--
MpoCONTIG27G0008L	--	--	--	--	hypothetical protein MTR_4g023350 [Medicago truncatula]
MpoCONTIG34G0005L	Biological Process: modulation by virus of host morphology or physiology (GO:0019048),Molecular Function: interleukin-1 binding (GO:0019966)	benzyl alcohol O-benzoyltransferase; K19861 benzyl alcohol O-benzoyltransferase [EC:2.3.1.196 2.3.1.232] (A)	--	--	hypothetical protein MTR_3g098400 [Medicago truncatula]
MpoCONTIG34G0008L	Biological Process: cell adhesion (GO:0007155),Molecular Function: zinc ion binding (GO:0008270)	--	--	GRF zinc finger	hypothetical protein MTR_103s0023 [Medicago truncatula]
MpoCONTIG34G0009L	Biological Process: oxidation-reduction process (GO:0055114)	--	--	--	hypothetical protein MTR_4g108500 [Medicago truncatula]
MpoCONTIG3G0010L	--	--	--	--	Carboxyvinyl-carboxyphosphonate phosphorylmutase [Medicago truncatula]
MpoCONTIG42G0006L	Molecular Function: neuropeptide Y receptor activity (GO:0004983),Biological Process: G-protein coupled receptor signaling pathway (GO:0007186),Cellular Component: integral to membrane (GO:0016021)	--	--	--	hypothetical protein MTR_2g058480 [Medicago truncatula]
MpoCONTIG42G0008L	Molecular Function: cysteine-type endopeptidase activity (GO:0004197)	--	--	--	--
MpoCONTIG42G0010L	Molecular Function: neuropeptide Y receptor activity (GO:0004983),Biological Process: G-protein coupled receptor signaling pathway (GO:0007186),Cellular Component: integral to membrane (GO:0016021)	--	--	--	hypothetical protein MTR_026s0008 [Medicago truncatula]
MpoCONTIG47G0002L	Cellular Component: voltage-gated sodium channel complex (GO:0001518),Molecular Function: voltage-gated sodium channel activity (GO:0005248),Biological Process: sodium ion transport (GO:0006814)	--	--	--	transmembrane protein, putative [Medicago truncatula]
MpoCONTIG47G0003L	Molecular Function: aspartic-type endopeptidase activity (GO:0004190),Cellular Component: Golgi apparatus (GO:0005794),Biological Process: membrane protein ectodomain proteolysis (GO:0006509)	--	--	--	hypothetical protein MTR_2g060340 [Medicago truncatula]
MpoCONTIG47G0004L	--	--	--	--	hypothetical protein MTR_036s0036 [Medicago truncatula]
MpoCONTIG47G0005L	Molecular Function: RNA binding (GO:0003723),Molecular Function: RNA-directed DNA polymerase activity (GO:0003964),Biological Process: RNA-dependent DNA replication (GO:0006278)	--	--	--	hypothetical protein MTR_3g005270 [Medicago truncatula]
MpoCONTIG47G0013L	Biological Process: spindle assembly (GO:0051225),Biological Process: centrosome organization (GO:0051297),Cellular Component: HAUS complex (GO:0070652)	--	--	--	hypothetical protein MTR_1g052210 [Medicago truncatula]
MpoCONTIG47G0070	--	--	--	--	hypothetical protein MTR_7g029870 [Medicago truncatula]
MpoCONTIG4G0006L	Biological Process: type I hypersensitivity (GO:0016068)	--	--	--	hypothetical protein MTR_4g054130 [Medicago truncatula]
MpoCONTIG4G0007L	Cellular Component: chromatin (GO:0000785),Cellular Component: nucleus (GO:0005634),Molecular Function: nucleosomal DNA binding (GO:0031492)	--	--	--	hypothetical protein MTR_7g008910 [Medicago truncatula]
MpoCONTIG4G0090	--	--	--	--	hypothetical protein MTR_1g100870 [Medicago truncatula]
MpoCONTIG53G0012L	Molecular Function: DNA binding (GO:0003677),Molecular Function: ligand-activated sequence-specific DNA binding RNA polymerase II transcription factor activity (GO:0004879),Cellular Component: nucleus (GO:0005634),Biological Process: regulation of transcription, DNA-dependent (GO:0006355)	--	--	--	hypothetical protein MTR_8g086980 [Medicago truncatula]
MpoCONTIG5G0001L	--	benzyl alcohol O-benzoyltransferase; K19861 benzyl alcohol O-benzoyltransferase [EC:2.3.1.196 2.3.1.232] (A)	--	--	hypothetical protein MTR_4g032700 [Medicago truncatula]
MpoCONTIG5G0002L	Molecular Function: glucose transmembrane transporter activity (GO:0005355),Biological Process: transport (GO:0006810),Cellular Component: membrane (GO:0016020)	RNA recognition motif; K13192 RNA-binding protein 26 (A)	--	--	hypothetical protein MTR_040s0037 [Medicago truncatula]
MpoCONTIG5G0003L	Molecular Function: potassium channel activity (GO:0005267),Cellular Component: membrane (GO:0016020),Biological Process: potassium ion transmembrane transport (GO:0071805)	--	--	--	hypothetical protein MTR_6g042410 [Medicago truncatula]
MpoCONTIG5G0005L	Molecular Function: interleukin-4 receptor binding (GO:0005136),Cellular Component: extracellular region (GO:0005576),Biological Process: immune response (GO:0006955),Molecular Function: growth factor activity (GO:0008083)	--	--	--	--
MpoCONTIG5G0008L	--	--	--	--	hypothetical protein MTR_120s0030, partial [Medicago truncatula]
MpoCONTIG5G0015L	Cellular Component: extracellular space (GO:0005615)	--	--	--	hypothetical protein MTR_1g032900 [Medicago truncatula]
MpoCONTIG5G0020L	--	--	--	--	hypothetical protein MTR_3g055060 [Medicago truncatula]
MpoCONTIG5G0026L	Molecular Function: protein tyrosine phosphatase activity (GO:0004725),Biological Process: protein dephosphorylation (GO:0006470)	--	--	--	hypothetical protein MTR_4g006420 [Medicago truncatula]
MpoCONTIG5G0027L	Molecular Function: sequence-specific DNA binding transcription factor activity (GO:0003700),Molecular Function: bombesin receptor activity (GO:0004946),Cellular Component: nucleus (GO:0005634),Biological Process: regulation of transcription, DNA-dependent (GO:0006355),Cellular Component: integral to membrane (GO:0016021),Biological Process: bombesin receptor signaling pathway (GO:0031989)	--	--	--	hypothetical protein MTR_1g053075 [Medicago truncatula]
MpoCONTIG5G0028L	--	--	--	--	transmembrane protein, putative [Medicago truncatula]
MpoCONTIG5G0029L	Molecular Function: transforming growth factor beta receptor binding (GO:0005160),Biological Process: cell growth (GO:0016049)	--	--	--	hypothetical protein MTR_4g054140 [Medicago truncatula]
MpoCONTIG5G0031L	Molecular Function: DNA binding (GO:0003677),Molecular Function: ligand-activated sequence-specific DNA binding RNA polymerase II transcription factor activity (GO:0004879),Cellular Component: nucleus (GO:0005634),Biological Process: regulation of transcription, DNA-dependent (GO:0006355)	alanine--tRNA ligase, cytoplasmic-like; K01872 alanyl-tRNA synthetase [EC:6.1.1.7] (A)	--	Plant transposase (Ptta/En/Spm family)	hypothetical protein MTR_1g107040 [Medicago truncatula]
MpoCONTIG60G0020	Biological Process: photosynthetic electron transport in photosystem II (GO:0009772),Biological Process: photosynthesis, light reaction (GO:0019684),Molecular Function: electron transporter, transferring electrons within the cyclic electron transport pathway of photosynthesis activity (GO:0045156)	psbA; photosystem II protein D1; K02703 photosystem II P680 reaction center D1 protein (A)	Photosystem II protein D1 OS=Pisum sativum GN=psbA PE=1 SV=3	Photosynthetic reaction centre protein	photosystem II protein D1 [Cicer arietinum]
MpoCONTIG64G0010	--	--	--	--	transmembrane protein, putative [Medicago truncatula]
MpoCONTIG65G0002L	Cellular Component: integral to plasma membrane (GO:0005887),Biological Process: G-protein coupled receptor signaling pathway (GO:0007186),Molecular Function: G-protein coupled acetylcholine receptor activity (GO:0016907)	--	--	--	hypothetical protein MTR_5g053480 [Medicago truncatula]
MpoCONTIG65G0005L	Molecular Function: G-protein coupled receptor activity (GO:0004930),Cellular Component: membrane (GO:0016020)	--	--	--	hypothetical protein MTR_3g005270 [Medicago truncatula]
MpoCONTIG65G0007L	Molecular Function: thromboxane receptor activity (GO:0004960),Biological Process: G-protein coupled receptor signaling pathway (GO:0007186),Cellular Component: integral to membrane (GO:0016021)	--	--	--	--
MpoCONTIG68G0001L	Molecular Function: DNA binding (GO:0003677),Cellular Component: nucleus (GO:0005634),Biological Process: regulation of transcription, DNA-dependent (GO:0006355),Molecular Function: calcitriol receptor activity (GO:0008434)	--	--	--	Clavata3/ESR (CLE) gene family member [Medicago truncatula]
MpoCONTIG68G0002L	Molecular Function: transforming growth factor beta receptor binding (GO:0005160),Biological Process: cell growth (GO:0016049)	--	--	--	Clavata3/ESR (CLE) gene family member [Medicago truncatula]
MpoCONTIG68G0040	--	--	--	--	hypothetical protein glysoja_014225 [Glycine soja]
MpoCONTIG68G0050	--	--	--	--	hypothetical protein glysoja_014225 [Glycine soja]
MpoCONTIG69G0002L	--	--	--	--	--
MpoCONTIG69G0003L	--	--	--	--	--
MpoCONTIG6G0001L	Molecular Function: bombesin receptor activity (GO:0004946),Cellular Component: integral to membrane (GO:0016021),Biological Process: bombesin receptor signaling pathway (GO:0031989)	--	--	--	hypothetical protein MTR_3g057940 [Medicago truncatula]
MpoCONTIG6G0002L	Molecular Function: actin binding (GO:0003779),Biological Process: actin cytoskeleton organization (GO:0030036)	--	--	--	hypothetical protein MTR_8g065610 [Medicago truncatula]
MpoCONTIG6G0004L	Molecular Function: tumor necrosis factor receptor binding (GO:0005164),Cellular Component: extracellular region (GO:0005576),Biological Process: apoptotic process (GO:0006915),Biological Process: immune response (GO:0006955),Biological Process: signal transduction (GO:0007165),Cellular Component: membrane (GO:0016020)	--	--	--	hypothetical protein MTR_4g128850 [Medicago truncatula]
MpoCONTIG79G0001L	Biological Process: homoiothermy (GO:0042309),Molecular Function: ice binding (GO:0050825),Biological Process: response to freezing (GO:0050826)	--	--	--	hypothetical protein MTR_1g081210 [Medicago truncatula]
MpoCONTIG79G0002L	Molecular Function: iron ion binding (GO:0005506),Cellular Component: extracellular region (GO:0005576),Cellular Component: hemoglobin complex (GO:0005833),Biological Process: oxygen transport (GO:0015671),Molecular Function: oxygen binding (GO:0019825),Molecular Function: heme binding (GO:0020037)	--	--	--	hypothetical protein MTR_2g014070 [Medicago truncatula]
MpoCONTIG79G0005L	--	--	--	--	hypothetical protein MTR_8g026970 [Medicago truncatula]
MpoCONTIG79G0010L	Molecular Function: vasopressin receptor activity (GO:0005000),Biological Process: G-protein coupled receptor signaling pathway (GO:0007186),Cellular Component: integral to membrane (GO:0016021)	--	--	--	hypothetical protein MTR_2g066530 [Medicago truncatula]
MpoCONTIG79G0013L	Molecular Function: GTPase activator activity (GO:0005096)	--	--	--	hypothetical protein MTR_7g008910 [Medicago truncatula]
MpoCONTIG7G0007L	Molecular Function: voltage-gated potassium channel activity (GO:0005249),Biological Process: potassium ion transport (GO:0006813),Cellular Component: integral to membrane (GO:0016021)	--	--	--	transmembrane protein, putative [Medicago truncatula]
MpoCONTIG7G0009L	Molecular Function: nutrient reservoir activity (GO:0045735)	--	--	--	hypothetical protein MTR_5g045050 [Medicago truncatula]
MpoCONTIG7G0010L	Molecular Function: sequence-specific DNA binding transcription factor activity (GO:0003700),Cellular Component: nucleus (GO:0005634),Biological Process: regulation of transcription, DNA-dependent (GO:0006355),Biological Process: chemotaxis (GO:0006935),Biological Process: G-protein coupled receptor signaling pathway (GO:0007186),Cellular Component: integral to membrane (GO:0016021),Molecular Fun…	--	--	--	hypothetical protein MTR_7g064730 [Medicago truncatula]
MpoCONTIG88G0003L	--	--	--	--	--
MpoCONTIG88G0004L	Molecular Function: DNA binding (GO:0003677),Molecular Function: ligand-activated sequence-specific DNA binding RNA polymerase II transcription factor activity (GO:0004879),Molecular Function: structural molecule activity (GO:0005198),Cellular Component: nucleus (GO:0005634),Biological Process: regulation of transcription, DNA-dependent (GO:0006355),Cellular Component: viral capsid (GO:0019028)	--	--	--	--
MpoCONTIG90G0010	Molecular Function: hydrolase activity, hydrolyzing O-glycosyl compounds (GO:0004553),Biological Process: carbohydrate metabolic process (GO:0005975)	--	Chitinase 1 OS=Tulipa bakeri PE=1 SV=1	Glycosyl hydrolases family 18	Narbonin [Medicago truncatula]
MpoCONTIG96G0002L	Biological Process: ciliary or bacterial-type flagellar motility (GO:0001539),Molecular Function: structural molecule activity (GO:0005198),Cellular Component: bacterial-type flagellum basal body, distal rod, P ring (GO:0009428),Cellular Component: outer membrane-bounded periplasmic space (GO:0030288)	--	--	--	hypothetical protein MTR_5g040390 [Medicago truncatula]
MpoCONTIG96G0005L	Cellular Component: mitochondrial outer membrane translocase complex (GO:0005742),Biological Process: protein targeting (GO:0006605),Biological Process: intracellular protein transport (GO:0006886)	--	--	--	hypothetical protein MTR_3g055760 [Medicago truncatula]
MpoCONTIG9G0001L	Molecular Function: DNA binding (GO:0003677),Molecular Function: thyroid hormone receptor activity (GO:0004887),Cellular Component: nucleus (GO:0005634),Biological Process: regulation of transcription, DNA-dependent (GO:0006355)	--	--	--	hypothetical protein MTR_2g066510 [Medicago truncatula]
MpoCONTIG9G0002L	--	--	--	--	Zinc transporter [Medicago truncatula]
MpoCONTIG9G0003L	--	--	--	--	hypothetical protein MTR_0054s0240 [Medicago truncatula]
MpoCONTIG9G0004L	--	--	--	--	hypothetical protein MTR_3g055060 [Medicago truncatula]
MpoCONTIG9G0007L	Molecular Function: voltage-gated potassium channel activity (GO:0005249),Biological Process: potassium ion transport (GO:0006813),Cellular Component: membrane (GO:0016020)	--	--	--	hypothetical protein MTR_1g032900 [Medicago truncatula]
MpoCONTIG9G0027L	Cellular Component: membrane (GO:0016020),Biological Process: capsule polysaccharide biosynthetic process (GO:0045227)	--	--	--	hypothetical protein MTR_2g066510 [Medicago truncatula]
MpoCONTIG9G0029L	Molecular Function: G-protein coupled receptor activity (GO:0004930),Biological Process: nitrogen compound metabolic process (GO:0006807),Biological Process: G-protein coupled receptor signaling pathway (GO:0007186),Cellular Component: membrane (GO:0016020)	glucan endo-1,3-beta-glucosidase-like protein; K19891 glucan endo-1,3-beta-glucosidase 1/2/3 [EC:3.2.1.39] (A)	--	--	hypothetical protein MTR_4g009750 [Medicago truncatula]

## Sheet: Table S6
Table S6 GO, KEGG, SwissProt and Nr description of contracted genes in M. polymorpha.
#Gene ID	GO description	KEGG description	SwissProt description	Pfam description	NR description
Mpo1G0260L	Molecular Function: protein kinase activity (GO:0004672),Molecular Function: protein tyrosine kinase activity (GO:0004713),Molecular Function: ATP binding (GO:0005524),Biological Process: protein phosphorylation (GO:0006468),Biological Process: cell adhesion (GO:0007155),Biological Process: viral infectious cycle (GO:0019058),Biological Process: viral attachment to host cell (GO:0019062),Biologic…	G-type lectin S-receptor-like serine/threonine-protein kinase At1g11300; K04733 interleukin-1 receptor-associated kinase 4 [EC:2.7.11.1] (A)	G-type lectin S-receptor-like serine/threonine-protein kinase At1g11300 OS=Arabidopsis thaliana GN=At1g11300 PE=2 SV=1	PAN-like domain	methyltransferase PMT14-like protein, putative [Medicago truncatula]
Mpo1G0311L	Biological Process: metabolic process (GO:0008152),Molecular Function: transferase activity, transferring hexosyl groups (GO:0016758)	UDP-glucosyltransferase, putative (EC:2.4.1.115); K14595 abscisate beta-glucosyltransferase [EC:2.4.1.263] (A)	Scopoletin glucosyltransferase OS=Nicotiana tabacum GN=TOGT1 PE=1 SV=1	UDP-glucoronosyl and UDP-glucosyl transferase	Isoflavonoid glucosyltransferase [Medicago truncatula]
Mpo1G0514L	Molecular Function: monooxygenase activity (GO:0004497),Molecular Function: iron ion binding (GO:0005506),Molecular Function: electron carrier activity (GO:0009055),Molecular Function: oxidoreductase activity, acting on paired donors, with incorporation or reduction of molecular oxygen (GO:0016705),Molecular Function: heme binding (GO:0020037),Biological Process: oxidation-reduction process (GO:0…	Os10g0514901; Similar to Cytochrome P450 family protein.; K00512 steroid 17alpha-monooxygenase / 17alpha-hydroxyprogesterone aldolase [EC:1.14.14.19 4.1.2.30] (A)	Cytochrome P450 89A9 OS=Arabidopsis thaliana GN=CYP89A9 PE=2 SV=1	Cytochrome P450	Cytochrome P450 [Medicago truncatula]
Mpo1G0573L	Molecular Function: DNA binding (GO:0003677),Molecular Function: sequence-specific DNA binding transcription factor activity (GO:0003700),Molecular Function: iron ion binding (GO:0005506),Biological Process: DNA-dependent transcription, initiation (GO:0006352),Biological Process: regulation of transcription, DNA-dependent (GO:0006355),Molecular Function: electron carrier activity (GO:0009055),Mol…	cytochrome P450 71D11-like; K00512 steroid 17alpha-monooxygenase / 17alpha-hydroxyprogesterone aldolase [EC:1.14.14.19 4.1.2.30] (A)	Cytochrome P450 71D11 (Fragment) OS=Lotus japonicus GN=CYP71D11 PE=2 SV=1	Cytochrome P450	cytochrome P450 family 71 protein [Medicago truncatula]
Mpo1G0590	Molecular Function: iron ion binding (GO:0005506),Molecular Function: electron carrier activity (GO:0009055),Molecular Function: oxidoreductase activity, acting on paired donors, with incorporation or reduction of molecular oxygen (GO:0016705),Molecular Function: heme binding (GO:0020037),Biological Process: oxidation-reduction process (GO:0055114)	cytochrome P450 71D8-like; K00512 steroid 17alpha-monooxygenase / 17alpha-hydroxyprogesterone aldolase [EC:1.14.14.19 4.1.2.30] (A)	Cytochrome P450 71D8 OS=Glycine max GN=CYP71D8 PE=2 SV=1	Cytochrome P450	Cytochrome P450 [Medicago truncatula]
Mpo1G0640L	Molecular Function: protein kinase activity (GO:0004672),Molecular Function: protein tyrosine kinase activity (GO:0004713),Molecular Function: G-protein coupled receptor activity (GO:0004930),Molecular Function: ATP binding (GO:0005524),Biological Process: protein phosphorylation (GO:0006468),Biological Process: G-protein coupled receptor signaling pathway (GO:0007186),Cellular Component: integra…	G-type lectin S-receptor-like serine/threonine-protein kinase SD1-1; K04733 interleukin-1 receptor-associated kinase 4 [EC:2.7.11.1] (A)	G-type lectin S-receptor-like serine/threonine-protein kinase At4g27290 OS=Arabidopsis thaliana GN=At4g27290 PE=3 SV=4	PAN-like domain	S-locus lectin kinase family protein [Medicago truncatula]
Mpo1G0713L	Cellular Component: extracellular space (GO:0005615),Biological Process: proteolysis (GO:0006508)	serpin-like protein; K13963 serpin B (A)	Serpin-ZX OS=Arabidopsis thaliana GN=At1g47710 PE=1 SV=1	Serpin (serine protease inhibitor)	serpin-like protein [Medicago truncatula]
Mpo1G0736L	Molecular Function: DNA binding (GO:0003677),Molecular Function: protein kinase activity (GO:0004672),Molecular Function: protein tyrosine kinase activity (GO:0004713),Cellular Component: intracellular (GO:0005622),Biological Process: regulation of transcription, DNA-dependent (GO:0006355),Biological Process: protein phosphorylation (GO:0006468),Biological Process: metabolic process (GO:0008152),…	cysteine-rich RLK (receptor-like kinase) protein; K04733 interleukin-1 receptor-associated kinase 4 [EC:2.7.11.1] (A)	G-type lectin S-receptor-like serine/threonine-protein kinase At4g27290 OS=Arabidopsis thaliana GN=At4g27290 PE=3 SV=4	Protein tyrosine kinase	Serine/threonine protein kinase [Medicago truncatula]
Mpo1G0739L	Molecular Function: protein kinase activity (GO:0004672),Molecular Function: protein tyrosine kinase activity (GO:0004713),Molecular Function: ATP binding (GO:0005524),Cellular Component: extracellular region (GO:0005576),Biological Process: protein phosphorylation (GO:0006468),Biological Process: immune response (GO:0006955),Molecular Function: chemokine activity (GO:0008009),Cellular Component:…	cysteine-rich RLK (receptor-like kinase) protein; K04733 interleukin-1 receptor-associated kinase 4 [EC:2.7.11.1] (A)	G-type lectin S-receptor-like serine/threonine-protein kinase At1g67520 OS=Arabidopsis thaliana GN=At1g67520 PE=2 SV=3	PAN-like domain	Serine/threonine protein kinase [Medicago truncatula]
Mpo1G0747L	Molecular Function: DNA binding (GO:0003677),Molecular Function: protein kinase activity (GO:0004672),Molecular Function: protein tyrosine kinase activity (GO:0004713),Molecular Function: ATP binding (GO:0005524),Biological Process: regulation of transcription, DNA-dependent (GO:0006355),Biological Process: protein phosphorylation (GO:0006468)	cysteine-rich RLK (receptor-like kinase) protein; K04733 interleukin-1 receptor-associated kinase 4 [EC:2.7.11.1] (A)	Receptor-like serine/threonine-protein kinase SD1-8 OS=Arabidopsis thaliana GN=SD18 PE=1 SV=1	PAN-like domain	cysteine-rich RLK (receptor-like kinase) protein [Medicago truncatula]
Mpo1G0763L	Molecular Function: nucleoside transmembrane transporter activity (GO:0005337),Biological Process: transport (GO:0006810),Cellular Component: integral to membrane (GO:0016021),Molecular Function: transferase activity, transferring acyl groups other than amino-acyl groups (GO:0016747)	BAHD acyltransferase DCR-like; K19747 BAHD acyltransferase [EC:2.3.1.-] (A)	Uncharacterized acetyltransferase At3g50280 OS=Arabidopsis thaliana GN=At3g50280 PE=3 SV=1	Transferase family	PREDICTED: uncharacterized acetyltransferase At3g50280-like [Cicer arietinum]
Mpo1G0801L	Biological Process: G-protein coupled receptor signaling pathway (GO:0007186),Biological Process: metabolic process (GO:0008152),Cellular Component: membrane (GO:0016020),Molecular Function: gastric inhibitory peptide receptor activity (GO:0016519),Molecular Function: transferase activity, transferring hexosyl groups (GO:0016758)	GmSGT2; soyasapogenol B glucuronide galactosyltransferase-like (EC:2.4.1.272); K18822 soyasapogenol B glucuronide galactosyltransferase [EC:2.4.1.272] (A)	Soyasapogenol B glucuronide galactosyltransferase OS=Glycine max GN=GmSGT2 PE=1 SV=1	UDP-glucoronosyl and UDP-glucosyl transferase	(iso)flavonoid glycosyltransferase [Medicago truncatula]
Mpo1G0802L	Molecular Function: DNA binding (GO:0003677),Molecular Function: DNA topoisomerase type II (ATP-hydrolyzing) activity (GO:0003918),Molecular Function: ATP binding (GO:0005524),Biological Process: DNA topological change (GO:0006265),Biological Process: metabolic process (GO:0008152),Molecular Function: transferase activity, transferring hexosyl groups (GO:0016758)	UDP-glucosyltransferase family protein; K18822 soyasapogenol B glucuronide galactosyltransferase [EC:2.4.1.272] (A)	Soyasapogenol B glucuronide galactosyltransferase OS=Glycine max GN=GmSGT2 PE=1 SV=1	UDP-glucoronosyl and UDP-glucosyl transferase	UDP-glucosyltransferase family protein [Medicago truncatula]
Mpo1G0818L	Molecular Function: iron ion binding (GO:0005506),Molecular Function: electron carrier activity (GO:0009055),Molecular Function: oxidoreductase activity, acting on paired donors, with incorporation or reduction of molecular oxygen (GO:0016705),Molecular Function: oxidoreductase activity, acting on paired donors, with incorporation or reduction of molecular oxygen, reduced flavin or flavoprotein a…	cytochrome P450 family 72 protein; K17873 11-oxo-beta-amyrin 30-oxidase [EC:1.14.13.173] (A)	11-oxo-beta-amyrin 30-oxidase OS=Medicago truncatula GN=CYP72A63 PE=1 SV=1	Cytochrome P450	Cytochrome P450 monooxygenase CYP72A65 [Medicago truncatula]
Mpo1G0982L	Molecular Function: protein binding (GO:0005515),Biological Process: G-protein coupled receptor signaling pathway (GO:0007186),Cellular Component: integral to membrane (GO:0016021),Biological Process: transepithelial chloride transport (GO:0030321),Molecular Function: G-protein coupled purinergic nucleotide receptor activity (GO:0045028)	probable receptor protein kinase TMK1; K17285 selenium-binding protein 1 (A)	Receptor-like kinase TMK4 OS=Arabidopsis thaliana GN=TMK4 PE=1 SV=1	Leucine rich repeat	Receptor-like kinase [Medicago truncatula]
Mpo1G1017L	Molecular Function: GTPase activity (GO:0003924),Molecular Function: somatostatin receptor activity (GO:0004994),Molecular Function: GTP binding (GO:0005525),Biological Process: G-protein coupled receptor signaling pathway (GO:0007186),Cellular Component: integral to membrane (GO:0016021),Molecular Function: oxidoreductase activity (GO:0016491),Molecular Function: metal ion binding (GO:0046872),B…	elongation factor 1-alpha; K03231 elongation factor 1-alpha (A)	Elongation factor 1-alpha OS=Oryza sativa subsp. japonica GN=REFA1 PE=2 SV=2	Elongation factor Tu C-terminal domain	Elongation factor 1-alpha [Medicago truncatula]
Mpo1G10300	Molecular Function: nucleotide binding (GO:0000166),Molecular Function: ATP binding (GO:0005524),Molecular Function: nucleoside-triphosphatase activity (GO:0017111),Biological Process: protein metabolic process (GO:0019538)	chaperone protein ClpB1; K03695 ATP-dependent Clp protease ATP-binding subunit ClpB (A)	Chaperone protein ClpB1 OS=Arabidopsis thaliana GN=CLPB1 PE=1 SV=2	Clp amino terminal domain, pathogenicity island component	ATP-dependent chaperone ClpB [Medicago truncatula]
Mpo1G1038L	Molecular Function: voltage-gated potassium channel activity (GO:0005249),Molecular Function: protein binding (GO:0005515),Biological Process: potassium ion transport (GO:0006813),Biological Process: signal transduction (GO:0007165),Cellular Component: voltage-gated potassium channel complex (GO:0008076),Molecular Function: ADP binding (GO:0043531)	hypothetical protein; K19613 leucine-rich repeat protein SHOC2 (A)	TMV resistance protein N OS=Nicotiana glutinosa GN=N PE=1 SV=1	NB-ARC domain	NBS-containing resistance-like protein [Medicago truncatula]
Mpo1G1053L	Molecular Function: protein binding (GO:0005515),Cellular Component: nucleus (GO:0005634),Biological Process: DNA repair (GO:0006281)	hypothetical protein; K19613 leucine-rich repeat protein SHOC2 (A)	Probable WRKY transcription factor 19 OS=Arabidopsis thaliana GN=WRKY19 PE=2 SV=1	Leucine Rich Repeat	disease resistance protein (TIR-NBS-LRR class) [Medicago truncatula]
Mpo1G1058L	Cellular Component: protein phosphatase type 2A complex (GO:0000159),Molecular Function: protein binding (GO:0005515),Biological Process: signal transduction (GO:0007165),Molecular Function: protein phosphatase type 2A regulator activity (GO:0008601),Molecular Function: ADP binding (GO:0043531)	hypothetical protein; K19613 leucine-rich repeat protein SHOC2 (A)	TMV resistance protein N OS=Nicotiana glutinosa GN=N PE=1 SV=1	Leucine Rich repeats (2 copies)	NBS-containing resistance-like protein [Medicago truncatula]
Mpo1G1074L	--	--	--	--	NBS-containing resistance-like protein [Medicago truncatula]
Mpo1G10770	Molecular Function: protein binding (GO:0005515)	KLHL17; kelch-like family member 17; K10454 kelch-like protein 17 (actinfilin) (A)	F-box/kelch-repeat protein SKIP11 OS=Arabidopsis thaliana GN=SKIP11 PE=1 SV=2	Kelch motif	F-box/kelch-repeat protein [Medicago truncatula]
Mpo1G1078L	Molecular Function: protein binding (GO:0005515),Biological Process: defense response (GO:0006952),Biological Process: signal transduction (GO:0007165),Molecular Function: ADP binding (GO:0043531)	hypothetical protein; K19613 leucine-rich repeat protein SHOC2 (A)	TMV resistance protein N OS=Nicotiana glutinosa GN=N PE=1 SV=1	TIR domain	disease resistance protein (TIR-NBS-LRR class) [Medicago truncatula]
Mpo1G1098L	Molecular Function: DNA binding (GO:0003677),Molecular Function: protein kinase activity (GO:0004672),Molecular Function: protein tyrosine kinase activity (GO:0004713),Molecular Function: ATP binding (GO:0005524),Biological Process: regulation of DNA replication (GO:0006275),Biological Process: protein phosphorylation (GO:0006468),Molecular Function: DNA polymerase processivity factor activity (G…	putative leucine-rich repeat receptor-like serine/threonine-protein kinase At2g04300; K04733 interleukin-1 receptor-associated kinase 4 [EC:2.7.11.1] (A)	Leucine-rich repeat receptor-like serine/threonine-protein kinase At2g14510 OS=Arabidopsis thaliana GN=At2g14510 PE=2 SV=1	Carbohydrate-binding protein of the ER	Kinase-like protein [Medicago truncatula]
Mpo1G11140	Molecular Function: nucleotide binding (GO:0000166),Molecular Function: ATP binding (GO:0005524),Molecular Function: nucleoside-triphosphatase activity (GO:0017111)	P-loop nucleoside triphosphate hydrolase superfamily protein; K08900 mitochondrial chaperone BCS1 (A)	Probable mitochondrial chaperone BCS1-B OS=Dictyostelium discoideum GN=bcsl1b PE=3 SV=1	ATPase family associated with various cellular activities (AAA)	AAA-ATPase 1-like protein [Medicago truncatula]
Mpo1G1114L	Molecular Function: voltage-gated calcium channel activity (GO:0005245),Molecular Function: protein binding (GO:0005515),Cellular Component: voltage-gated calcium channel complex (GO:0005891),Biological Process: recognition of pollen (GO:0048544),Biological Process: calcium ion transmembrane transport (GO:0070588)	G-type lectin S-receptor-like serine/threonine-protein kinase RKS1; K05349 beta-glucosidase [EC:3.2.1.21] (A)	G-type lectin S-receptor-like serine/threonine-protein kinase At1g11330 OS=Arabidopsis thaliana GN=At1g11330 PE=2 SV=3	PAN-like domain	G-type lectin S-receptor-like Serine/Threonine-kinase [Medicago truncatula]
Mpo1G1117L	Molecular Function: protein kinase activity (GO:0004672),Molecular Function: protein tyrosine kinase activity (GO:0004713),Molecular Function: protein binding (GO:0005515),Molecular Function: ATP binding (GO:0005524),Biological Process: protein phosphorylation (GO:0006468),Cellular Component: integral to membrane (GO:0016021),Biological Process: recognition of pollen (GO:0048544)	G-type lectin S-receptor-like serine/threonine-protein kinase At1g11330; K04733 interleukin-1 receptor-associated kinase 4 [EC:2.7.11.1] (A)	G-type lectin S-receptor-like serine/threonine-protein kinase At1g11330 OS=Arabidopsis thaliana GN=At1g11330 PE=2 SV=3	PAN-like domain	G-type lectin S-receptor-like Serine/Threonine-kinase [Medicago truncatula]
Mpo1G1118L	Molecular Function: 2,3-dihydro-2,3-dihydroxybenzoate dehydrogenase activity (GO:0008667),Biological Process: siderophore biosynthetic process (GO:0019290),Biological Process: recognition of pollen (GO:0048544),Biological Process: oxidation-reduction process (GO:0055114)	G-type lectin S-receptor-like serine/threonine-protein kinase RKS1; K05349 beta-glucosidase [EC:3.2.1.21] (A)	G-type lectin S-receptor-like serine/threonine-protein kinase At1g11330 OS=Arabidopsis thaliana GN=At1g11330 PE=2 SV=3	PAN-like domain	Cysteine-rich receptor-like protein kinase [Medicago truncatula]
Mpo1G11550	Molecular Function: nucleic acid binding (GO:0003676),Molecular Function: RNA-directed RNA polymerase activity (GO:0003968)	RNA-dependent RNA polymerase family protein; K11699 RNA-dependent RNA polymerase [EC:2.7.7.48] (A)	RNA-dependent RNA polymerase 2 OS=Arabidopsis thaliana GN=RDR2 PE=1 SV=1	RNA dependent RNA polymerase	RNA-dependent RNA polymerase family protein [Medicago truncatula]
Mpo1G15880	Molecular Function: transferase activity, transferring acyl groups other than amino-acyl groups (GO:0016747)	BAHD acyltransferase DCR; K19747 BAHD acyltransferase [EC:2.3.1.-] (A)	Uncharacterized acetyltransferase At3g50280 OS=Arabidopsis thaliana GN=At3g50280 PE=3 SV=1	Transferase family	anthranilate N-benzoyltransferase [Medicago truncatula]
Mpo1G16890	Cellular Component: integral to membrane (GO:0016021)	adenylyltransferase and sulfurtransferase MOCS3-like; K11996 adenylyltransferase and sulfurtransferase [EC:2.7.7.80] (A)	--	Sulfite exporter TauE/SafE	sulfite exporter TauE/SafE family protein [Medicago truncatula]
Mpo1G18840	Molecular Function: hydroxymethylglutaryl-CoA reductase (NADPH) activity (GO:0004420),Biological Process: coenzyme A metabolic process (GO:0015936),Molecular Function: coenzyme binding (GO:0050662),Biological Process: oxidation-reduction process (GO:0055114)	3-hydroxy-3-methylglutaryl-coenzyme A reductase-like protein; K00021 hydroxymethylglutaryl-CoA reductase (NADPH) [EC:1.1.1.34] (A)	3-hydroxy-3-methylglutaryl-coenzyme A reductase 1 OS=Solanum tuberosum GN=HMG1 PE=2 SV=1	Hydroxymethylglutaryl-coenzyme A reductase	3-hydroxy-3-methylglutaryl coenzyme A reductase [Medicago truncatula]
Mpo1G19160	Molecular Function: protein kinase activity (GO:0004672),Molecular Function: protein tyrosine kinase activity (GO:0004713),Molecular Function: protein binding (GO:0005515),Molecular Function: ATP binding (GO:0005524),Biological Process: protein phosphorylation (GO:0006468)	LRR receptor-like serine/threonine-protein kinase EFR; K13428 LRR receptor-like serine/threonine-protein kinase EFR [EC:2.7.11.1] (A)	Probable LRR receptor-like serine/threonine-protein kinase At3g47570 OS=Arabidopsis thaliana GN=At3g47570 PE=2 SV=1	Leucine Rich Repeat	Kinase-like protein [Medicago truncatula]
Mpo1G20350	Molecular Function: protein kinase activity (GO:0004672),Molecular Function: protein tyrosine kinase activity (GO:0004713),Molecular Function: protein binding (GO:0005515),Molecular Function: ATP binding (GO:0005524),Biological Process: protein phosphorylation (GO:0006468)	LRR receptor-like serine/threonine-protein kinase EFR; K13428 LRR receptor-like serine/threonine-protein kinase EFR [EC:2.7.11.1] (A)	Probable LRR receptor-like serine/threonine-protein kinase At3g47570 OS=Arabidopsis thaliana GN=At3g47570 PE=2 SV=1	Leucine rich repeat N-terminal domain	LRR receptor-like kinase family protein [Medicago truncatula]
Mpo1G2100	--	heat shock 70 kDa protein; K03283 heat shock 70kDa protein 1/8 (A)	Heat shock 70 kDa protein OS=Glycine max GN=HSP70 PE=3 SV=1	Hsp70 protein	Heat-shock protein [Medicago truncatula]
Mpo1G21830	Molecular Function: iron ion binding (GO:0005506),Molecular Function: electron carrier activity (GO:0009055),Molecular Function: oxidoreductase activity, acting on paired donors, with incorporation or reduction of molecular oxygen (GO:0016705),Molecular Function: heme binding (GO:0020037),Biological Process: oxidation-reduction process (GO:0055114)	cytochrome P450 71D11-like; K00512 steroid 17alpha-monooxygenase / 17alpha-hydroxyprogesterone aldolase [EC:1.14.14.19 4.1.2.30] (A)	Cytochrome P450 71D11 (Fragment) OS=Lotus japonicus GN=CYP71D11 PE=2 SV=1	Cytochrome P450	cytochrome P450 family 71 protein [Medicago truncatula]
Mpo1G22070	Molecular Function: oxidoreductase activity (GO:0016491),Molecular Function: oxidoreductase activity, acting on paired donors, with incorporation or reduction of molecular oxygen, 2-oxoglutarate as one donor, and incorporation of one atom each of oxygen into both donors (GO:0016706),Biological Process: oxidation-reduction process (GO:0055114)	bx6; benzoxazin 6 (EC:1.14.20.2); K13229 2,4-dihydroxy-1,4-benzoxazin-3-one-glucoside dioxygenase [EC:1.14.20.2] (A)	1-aminocyclopropane-1-carboxylate oxidase homolog 12 OS=Arabidopsis thaliana GN=At5g59540 PE=2 SV=1	non-haem dioxygenase in morphine synthesis N-terminal	2OG-Fe(II) oxygenase family oxidoreductase [Medicago truncatula]
Mpo1G22090	Molecular Function: oxidoreductase activity (GO:0016491),Molecular Function: oxidoreductase activity, acting on paired donors, with incorporation or reduction of molecular oxygen, 2-oxoglutarate as one donor, and incorporation of one atom each of oxygen into both donors (GO:0016706),Biological Process: oxidation-reduction process (GO:0055114)	bx6; benzoxazin 6 (EC:1.14.20.2); K13229 2,4-dihydroxy-1,4-benzoxazin-3-one-glucoside dioxygenase [EC:1.14.20.2] (A)	1-aminocyclopropane-1-carboxylate oxidase homolog 12 OS=Arabidopsis thaliana GN=At5g59540 PE=2 SV=1	non-haem dioxygenase in morphine synthesis N-terminal	2OG-Fe(II) oxygenase family oxidoreductase [Medicago truncatula]
Mpo1G22310	Molecular Function: nucleotide binding (GO:0000166),Molecular Function: ATP binding (GO:0005524),Biological Process: transport (GO:0006810),Cellular Component: integral to membrane (GO:0016021),Molecular Function: ATPase activity (GO:0016887),Molecular Function: nucleoside-triphosphatase activity (GO:0017111),Molecular Function: ATPase activity, coupled to transmembrane movement of substances (GO…	ABC transporter C family member 14-like; K05665 ATP-binding cassette, subfamily C (CFTR/MRP), member 1 (A)	ABC transporter C family member 14 OS=Arabidopsis thaliana GN=ABCC14 PE=1 SV=1	ABC transporter	Multidrug resistance protein ABC transporter family [Medicago truncatula]
Mpo1G22430	Molecular Function: protein binding (GO:0005515)	klhl17; kelch-like family member 17; K10454 kelch-like protein 17 (actinfilin) (A)	F-box/kelch-repeat protein SKIP11 OS=Arabidopsis thaliana GN=SKIP11 PE=1 SV=2	Kelch motif	galactose oxidase/kelch repeat protein [Medicago truncatula]
Mpo1G22460	Molecular Function: iron ion binding (GO:0005506),Molecular Function: electron carrier activity (GO:0009055),Molecular Function: oxidoreductase activity, acting on paired donors, with incorporation or reduction of molecular oxygen (GO:0016705),Molecular Function: heme binding (GO:0020037),Biological Process: oxidation-reduction process (GO:0055114)	cytochrome P450 71D11-like; K00512 steroid 17alpha-monooxygenase / 17alpha-hydroxyprogesterone aldolase [EC:1.14.14.19 4.1.2.30] (A)	Cytochrome P450 71D11 (Fragment) OS=Lotus japonicus GN=CYP71D11 PE=2 SV=1	Cytochrome P450	Cytochrome P450 [Medicago truncatula]
Mpo1G22870	Molecular Function: protein kinase activity (GO:0004672),Molecular Function: protein serine/threonine kinase activity (GO:0004674),Molecular Function: protein tyrosine kinase activity (GO:0004713),Molecular Function: ATP binding (GO:0005524),Biological Process: protein phosphorylation (GO:0006468),Biological Process: recognition of pollen (GO:0048544)	G-type lectin S-receptor-like serine/threonine-protein kinase SD1-1; K04733 interleukin-1 receptor-associated kinase 4 [EC:2.7.11.1] (A)	G-type lectin S-receptor-like serine/threonine-protein kinase At1g11330 OS=Arabidopsis thaliana GN=At1g11330 PE=2 SV=3	S-locus glycoprotein domain	S-locus lectin kinase family protein [Medicago truncatula]
Mpo1G22880	Molecular Function: protein kinase activity (GO:0004672),Molecular Function: protein serine/threonine kinase activity (GO:0004674),Molecular Function: protein tyrosine kinase activity (GO:0004713),Molecular Function: protein binding (GO:0005515),Molecular Function: ATP binding (GO:0005524),Biological Process: protein phosphorylation (GO:0006468),Biological Process: recognition of pollen (GO:00485…	G-type lectin S-receptor-like serine/threonine-protein kinase SD1-1; K04733 interleukin-1 receptor-associated kinase 4 [EC:2.7.11.1] (A)	G-type lectin S-receptor-like serine/threonine-protein kinase At4g27290 OS=Arabidopsis thaliana GN=At4g27290 PE=3 SV=4	Domain of unknown function (DUF3403)	S-locus lectin kinase family protein [Medicago truncatula]
Mpo1G22940	Molecular Function: protein kinase activity (GO:0004672),Molecular Function: protein tyrosine kinase activity (GO:0004713),Molecular Function: ATP binding (GO:0005524),Biological Process: protein phosphorylation (GO:0006468),Biological Process: recognition of pollen (GO:0048544)	G-type lectin S-receptor-like serine/threonine-protein kinase SD1-1; K04733 interleukin-1 receptor-associated kinase 4 [EC:2.7.11.1] (A)	G-type lectin S-receptor-like serine/threonine-protein kinase At4g27290 OS=Arabidopsis thaliana GN=At4g27290 PE=3 SV=4	PAN-like domain	S-locus lectin kinase family protein [Medicago truncatula]
Mpo1G22970	Molecular Function: protein kinase activity (GO:0004672),Molecular Function: protein tyrosine kinase activity (GO:0004713),Molecular Function: protein binding (GO:0005515),Molecular Function: ATP binding (GO:0005524),Biological Process: protein phosphorylation (GO:0006468),Biological Process: recognition of pollen (GO:0048544)	G-type lectin S-receptor-like serine/threonine-protein kinase SD1-1; K04733 interleukin-1 receptor-associated kinase 4 [EC:2.7.11.1] (A)	G-type lectin S-receptor-like serine/threonine-protein kinase At4g27290 OS=Arabidopsis thaliana GN=At4g27290 PE=3 SV=4	PAN-like domain	S-locus lectin kinase family protein [Medicago truncatula]
Mpo1G23350	Molecular Function: hydrolase activity, hydrolyzing O-glycosyl compounds (GO:0004553),Biological Process: carbohydrate metabolic process (GO:0005975)	glycoside hydrolase family 1 protein; K01188 beta-glucosidase [EC:3.2.1.21] (A)	Beta-glucosidase 12 OS=Oryza sativa subsp. japonica GN=BGLU12 PE=2 SV=2	Glycosyl hydrolase family 1	glycoside hydrolase family 1 protein [Medicago truncatula]
Mpo1G23610	Molecular Function: protein kinase activity (GO:0004672),Molecular Function: protein tyrosine kinase activity (GO:0004713),Molecular Function: protein binding (GO:0005515),Molecular Function: ATP binding (GO:0005524),Biological Process: protein phosphorylation (GO:0006468)	probable leucine-rich repeat receptor-like serine/threonine-protein kinase At3g14840; K04733 interleukin-1 receptor-associated kinase 4 [EC:2.7.11.1] (A)	Probable LRR receptor-like serine/threonine-protein kinase At1g53430 OS=Arabidopsis thaliana GN=At1g53430 PE=1 SV=1	Leucine Rich Repeat	LRR receptor-like kinase [Medicago truncatula]
Mpo1G23620	Molecular Function: protein kinase activity (GO:0004672),Molecular Function: protein tyrosine kinase activity (GO:0004713),Molecular Function: ATP binding (GO:0005524),Biological Process: protein phosphorylation (GO:0006468)	probable leucine-rich repeat receptor-like serine/threonine-protein kinase At3g14840; K04733 interleukin-1 receptor-associated kinase 4 [EC:2.7.11.1] (A)	Probable leucine-rich repeat receptor-like serine/threonine-protein kinase At3g14840 OS=Arabidopsis thaliana GN=LRR-RLK PE=2 SV=1	Leucine rich repeat	LRR receptor-like kinase [Medicago truncatula]
Mpo1G23630	Molecular Function: protein kinase activity (GO:0004672),Molecular Function: protein tyrosine kinase activity (GO:0004713),Molecular Function: ATP binding (GO:0005524),Biological Process: protein phosphorylation (GO:0006468)	probable leucine-rich repeat receptor-like serine/threonine-protein kinase At3g14840; K04733 interleukin-1 receptor-associated kinase 4 [EC:2.7.11.1] (A)	Probable LRR receptor-like serine/threonine-protein kinase At1g53420 OS=Arabidopsis thaliana GN=At1g53420 PE=2 SV=2	Leucine rich repeat	Cysteine-rich receptor-like protein kinase [Medicago truncatula]
Mpo1G23710	Molecular Function: transferase activity, transferring acyl groups other than amino-acyl groups (GO:0016747)	BAHD acyltransferase DCR; K19747 BAHD acyltransferase [EC:2.3.1.-] (A)	Uncharacterized acetyltransferase At3g50280 OS=Arabidopsis thaliana GN=At3g50280 PE=3 SV=1	Transferase family	HXXXD-type acyl-transferase family protein [Medicago truncatula]
Mpo1G23750	Molecular Function: nucleotide binding (GO:0000166),Molecular Function: ATP binding (GO:0005524),Biological Process: transport (GO:0006810),Cellular Component: integral to membrane (GO:0016021),Molecular Function: ATPase activity (GO:0016887),Molecular Function: nucleoside-triphosphatase activity (GO:0017111),Molecular Function: ATPase activity, coupled to transmembrane movement of substances (GO…	ABC transporter family protein; K05666 ATP-binding cassette, subfamily C (CFTR/MRP), member 2 (A)	ABC transporter C family member 10 OS=Arabidopsis thaliana GN=ABCC10 PE=2 SV=2	ABC transporter transmembrane region	ABC transporter family protein [Medicago truncatula]
Mpo1G23810	Molecular Function: iron ion binding (GO:0005506),Molecular Function: electron carrier activity (GO:0009055),Molecular Function: oxidoreductase activity, acting on paired donors, with incorporation or reduction of molecular oxygen (GO:0016705),Molecular Function: heme binding (GO:0020037),Biological Process: oxidation-reduction process (GO:0055114)	cytochrome P450 family 72 protein; K17873 11-oxo-beta-amyrin 30-oxidase [EC:1.14.13.173] (A)	11-oxo-beta-amyrin 30-oxidase OS=Glycyrrhiza uralensis GN=CYP72A154 PE=1 SV=1	Cytochrome P450	PREDICTED: 11-oxo-beta-amyrin 30-oxidase-like [Cicer arietinum]
Mpo1G23890	Molecular Function: protein kinase activity (GO:0004672),Molecular Function: protein tyrosine kinase activity (GO:0004713),Molecular Function: protein binding (GO:0005515),Molecular Function: ATP binding (GO:0005524),Biological Process: protein phosphorylation (GO:0006468)	FRK1; FLG22-induced receptor-like kinase 1; K16224 senescence-induced receptor-like serine/threonine-protein kinase (A)	Probable LRR receptor-like serine/threonine-protein kinase At1g05700 OS=Arabidopsis thaliana GN=At1g05700 PE=2 SV=1	Leucine Rich Repeat	LRR receptor-like kinase [Medicago truncatula]
Mpo1G23900	Molecular Function: protein kinase activity (GO:0004672),Molecular Function: protein tyrosine kinase activity (GO:0004713),Molecular Function: ATP binding (GO:0005524),Biological Process: protein phosphorylation (GO:0006468)	probable LRR receptor-like serine/threonine-protein kinase At1g56140; K04733 interleukin-1 receptor-associated kinase 4 [EC:2.7.11.1] (A)	Probable LRR receptor-like serine/threonine-protein kinase At1g56130 OS=Arabidopsis thaliana GN=At1g56130 PE=2 SV=2	Leucine rich repeat	LRR receptor-like kinase, putative [Medicago truncatula]
Mpo1G23910	Molecular Function: protein kinase activity (GO:0004672),Molecular Function: protein tyrosine kinase activity (GO:0004713),Molecular Function: ATP binding (GO:0005524),Biological Process: protein phosphorylation (GO:0006468)	probable LRR receptor-like serine/threonine-protein kinase At1g56140; K04733 interleukin-1 receptor-associated kinase 4 [EC:2.7.11.1] (A)	Probable LRR receptor-like serine/threonine-protein kinase At1g56130 OS=Arabidopsis thaliana GN=At1g56130 PE=2 SV=2	Leucine rich repeat	LRR receptor-like kinase, putative [Medicago truncatula]
Mpo1G24090	Molecular Function: protein kinase activity (GO:0004672),Molecular Function: protein tyrosine kinase activity (GO:0004713),Molecular Function: ATP binding (GO:0005524),Biological Process: protein phosphorylation (GO:0006468)	cysteine-rich RLK (receptor-like kinase) protein; K04733 interleukin-1 receptor-associated kinase 4 [EC:2.7.11.1] (A)	G-type lectin S-receptor-like serine/threonine-protein kinase CES101 OS=Arabidopsis thaliana GN=CES101 PE=2 SV=2	Protein kinase domain	Serine/threonine protein kinase [Medicago truncatula]
Mpo1G24100	Molecular Function: protein kinase activity (GO:0004672),Molecular Function: protein tyrosine kinase activity (GO:0004713),Molecular Function: ATP binding (GO:0005524),Biological Process: protein phosphorylation (GO:0006468)	cysteine-rich RLK (receptor-like kinase) protein; K04733 interleukin-1 receptor-associated kinase 4 [EC:2.7.11.1] (A)	G-type lectin S-receptor-like serine/threonine-protein kinase B120 OS=Arabidopsis thaliana GN=B120 PE=2 SV=1	Protein kinase domain	Serine/threonine protein kinase [Medicago truncatula]
Mpo1G24150	Molecular Function: protein kinase activity (GO:0004672),Molecular Function: protein tyrosine kinase activity (GO:0004713),Molecular Function: ATP binding (GO:0005524),Biological Process: protein phosphorylation (GO:0006468)	cysteine-rich RLK (receptor-like kinase) protein; K04733 interleukin-1 receptor-associated kinase 4 [EC:2.7.11.1] (A)	G-type lectin S-receptor-like serine/threonine-protein kinase CES101 OS=Arabidopsis thaliana GN=CES101 PE=2 SV=2	PAN-like domain	Serine/threonine protein kinase [Medicago truncatula]
Mpo1G24160	Molecular Function: protein kinase activity (GO:0004672),Molecular Function: protein tyrosine kinase activity (GO:0004713),Molecular Function: ATP binding (GO:0005524),Biological Process: protein phosphorylation (GO:0006468)	cysteine-rich RLK (receptor-like kinase) protein; K04733 interleukin-1 receptor-associated kinase 4 [EC:2.7.11.1] (A)	G-type lectin S-receptor-like serine/threonine-protein kinase RKS1 OS=Arabidopsis thaliana GN=RKS1 PE=3 SV=3	PAN-like domain	Serine/threonine protein kinase [Medicago truncatula]
Mpo1G24180	Molecular Function: protein kinase activity (GO:0004672),Molecular Function: protein tyrosine kinase activity (GO:0004713),Molecular Function: ATP binding (GO:0005524),Biological Process: protein phosphorylation (GO:0006468)	cysteine-rich RLK (receptor-like kinase) protein; K04733 interleukin-1 receptor-associated kinase 4 [EC:2.7.11.1] (A)	G-type lectin S-receptor-like serine/threonine-protein kinase CES101 OS=Arabidopsis thaliana GN=CES101 PE=2 SV=2	D-mannose binding lectin	Cysteine-rich receptor-like protein kinase [Medicago truncatula]
Mpo1G24320	Molecular Function: protein binding (GO:0005515),Biological Process: defense response (GO:0006952),Biological Process: signal transduction (GO:0007165),Molecular Function: ADP binding (GO:0043531)	hypothetical protein; K19613 leucine-rich repeat protein SHOC2 (A)	TMV resistance protein N OS=Nicotiana glutinosa GN=N PE=1 SV=1	Leucine Rich Repeat	disease resistance protein (TIR-NBS-LRR class) [Medicago truncatula]
Mpo1G24980	Molecular Function: protein kinase activity (GO:0004672),Molecular Function: protein tyrosine kinase activity (GO:0004713),Molecular Function: protein binding (GO:0005515),Molecular Function: ATP binding (GO:0005524),Biological Process: protein phosphorylation (GO:0006468)	probable LRR receptor-like serine/threonine-protein kinase At4g08850; K04730 interleukin-1 receptor-associated kinase 1 [EC:2.7.11.1] (A)	Probable LRR receptor-like serine/threonine-protein kinase At4g08850 OS=Arabidopsis thaliana GN=At4g08850 PE=2 SV=3	Leucine Rich repeat	Leucine-rich repeat family protein / protein kinase family protein [Medicago truncatula]
Mpo1G24990	Molecular Function: protein binding (GO:0005515)	LRR receptor-like serine/threonine-protein kinase FLS2; K13420 LRR receptor-like serine/threonine-protein kinase FLS2 [EC:2.7.11.1] (A)	Probable leucine-rich repeat receptor-like protein kinase At1g35710 OS=Arabidopsis thaliana GN=At1g35710 PE=2 SV=1	Leucine Rich repeat	Receptor-like protein kinase [Medicago truncatula]
Mpo1G25560	Molecular Function: iron ion binding (GO:0005506),Molecular Function: electron carrier activity (GO:0009055),Molecular Function: oxidoreductase activity, acting on paired donors, with incorporation or reduction of molecular oxygen (GO:0016705),Molecular Function: heme binding (GO:0020037),Biological Process: oxidation-reduction process (GO:0055114)	cytochrome P450 family 72 protein; K17873 11-oxo-beta-amyrin 30-oxidase [EC:1.14.13.173] (A)	11-oxo-beta-amyrin 30-oxidase OS=Medicago truncatula GN=CYP72A63 PE=1 SV=1	Cytochrome P450	RecName: Full=11-oxo-beta-amyrin 30-oxidase; AltName: Full=Cytochrome P450 72A63 [Medicago truncatula]
Mpo1G25780	Molecular Function: transferase activity, transferring acyl groups other than amino-acyl groups (GO:0016747)	BAHD acyltransferase DCR; K19747 BAHD acyltransferase [EC:2.3.1.-] (A)	Uncharacterized acetyltransferase At3g50280 OS=Arabidopsis thaliana GN=At3g50280 PE=3 SV=1	Transferase family	PREDICTED: uncharacterized acetyltransferase At3g50280-like [Cicer arietinum]
Mpo1G25820	Molecular Function: nucleotide binding (GO:0000166),Molecular Function: ATP binding (GO:0005524),Biological Process: transport (GO:0006810),Cellular Component: integral to membrane (GO:0016021),Molecular Function: ATPase activity (GO:0016887),Molecular Function: nucleoside-triphosphatase activity (GO:0017111),Molecular Function: ATPase activity, coupled to transmembrane movement of substances (GO…	ABC transporter C family member 8-like; K05665 ATP-binding cassette, subfamily C (CFTR/MRP), member 1 (A)	ABC transporter C family member 8 OS=Arabidopsis thaliana GN=ABCC8 PE=2 SV=3	ABC transporter transmembrane region	ABC transporter C family member [Medicago truncatula]
Mpo1G26240	Biological Process: metabolic process (GO:0008152),Molecular Function: transferase activity, transferring hexosyl groups (GO:0016758)	UDP-glucosyltransferase family protein; K08237 hydroquinone glucosyltransferase [EC:2.4.1.218] (A)	Hydroquinone glucosyltransferase OS=Rauvolfia serpentina GN=AS PE=1 SV=1	UDP-glucoronosyl and UDP-glucosyl transferase	UDP-glucosyltransferase family protein [Medicago truncatula]
Mpo1G27020	Molecular Function: oxidoreductase activity (GO:0016491),Molecular Function: oxidoreductase activity, acting on paired donors, with incorporation or reduction of molecular oxygen, 2-oxoglutarate as one donor, and incorporation of one atom each of oxygen into both donors (GO:0016706),Biological Process: oxidation-reduction process (GO:0055114)	bx6; benzoxazin 6 (EC:1.14.20.2); K13229 2,4-dihydroxy-1,4-benzoxazin-3-one-glucoside dioxygenase [EC:1.14.20.2] (A)	1-aminocyclopropane-1-carboxylate oxidase homolog 1 OS=Arabidopsis thaliana GN=At1g06620 PE=2 SV=1	non-haem dioxygenase in morphine synthesis N-terminal	1-aminocyclopropane-1-carboxylate oxidase-like protein [Medicago truncatula]
Mpo1G27220	Molecular Function: nucleotide binding (GO:0000166),Molecular Function: ATP binding (GO:0005524),Biological Process: transport (GO:0006810),Cellular Component: integral to membrane (GO:0016021),Molecular Function: ATPase activity (GO:0016887),Molecular Function: nucleoside-triphosphatase activity (GO:0017111),Molecular Function: ATPase activity, coupled to transmembrane movement of substances (GO…	putative ABC transporter C family member 15; K05665 ATP-binding cassette, subfamily C (CFTR/MRP), member 1 (A)	ABC transporter C family member 9 OS=Arabidopsis thaliana GN=ABCC9 PE=2 SV=2	ABC transporter	PREDICTED: putative ABC transporter C family member 15 [Cicer arietinum]
Mpo1G27230	Molecular Function: nucleotide binding (GO:0000166),Molecular Function: ATP binding (GO:0005524),Biological Process: transport (GO:0006810),Cellular Component: integral to membrane (GO:0016021),Molecular Function: ATPase activity (GO:0016887),Molecular Function: nucleoside-triphosphatase activity (GO:0017111),Molecular Function: ATPase activity, coupled to transmembrane movement of substances (GO…	putative ABC transporter C family member 15; K05665 ATP-binding cassette, subfamily C (CFTR/MRP), member 1 (A)	ABC transporter C family member 9 OS=Arabidopsis thaliana GN=ABCC9 PE=2 SV=2	ABC transporter	PREDICTED: putative ABC transporter C family member 15 [Cicer arietinum]
Mpo1G27360	Molecular Function: zinc ion binding (GO:0008270),Molecular Function: oxidoreductase activity (GO:0016491),Molecular Function: transferase activity, transferring acyl groups other than amino-acyl groups (GO:0016747),Biological Process: oxidation-reduction process (GO:0055114)	2-alkenal reductase (NADP(+)-dependent)-like; K07119 uncharacterized protein (A)	2-alkenal reductase (NADP(+)-dependent) OS=Nicotiana tabacum GN=DBR PE=1 SV=1	Zinc-binding dehydrogenase	NADP-dependent alkenal double bond reductase [Medicago truncatula]
Mpo1G27960	--	putative disease resistance protein RGA4; K19613 leucine-rich repeat protein SHOC2 (A)	Putative disease resistance protein RGA4 OS=Solanum bulbocastanum GN=RGA4 PE=2 SV=1	--	Nbs-lrr resistance protein [Medicago truncatula]
Mpo1G28040	Molecular Function: iron ion binding (GO:0005506),Molecular Function: protein binding (GO:0005515),Molecular Function: lipoxygenase activity (GO:0016165),Molecular Function: oxidoreductase activity, acting on single donors with incorporation of molecular oxygen, incorporation of two atoms of oxygen (GO:0016702),Molecular Function: metal ion binding (GO:0046872),Biological Process: oxidation-reduc…	PLAT/LH2 domain lipoxygenase family protein; K00454 lipoxygenase [EC:1.13.11.12] (A)	Linoleate 9S-lipoxygenase 5, chloroplastic OS=Arabidopsis thaliana GN=LOX5 PE=2 SV=2	PLAT/LH2 domain	Lipoxygenase [Medicago truncatula]
Mpo1G28180	Molecular Function: triglyceride lipase activity (GO:0004806),Molecular Function: GTP binding (GO:0005525),Biological Process: lipid metabolic process (GO:0006629)	protein EDS1L-like; K18875 enhanced disease susceptibility 1 protein (A)	Protein EDS1B OS=Arabidopsis thaliana GN=EDS1B PE=1 SV=1	50S ribosome-binding GTPase	lipase class 3 family protein [Medicago truncatula]
Mpo1G28740	Biological Process: recognition of pollen (GO:0048544)	G-type lectin S-receptor-like serine/threonine-protein kinase RKS1; K05349 beta-glucosidase [EC:3.2.1.21] (A)	G-type lectin S-receptor-like serine/threonine-protein kinase At1g11330 OS=Arabidopsis thaliana GN=At1g11330 PE=2 SV=3	PAN-like domain	Cysteine-rich receptor-like protein kinase [Medicago truncatula]
Mpo1G29220	Molecular Function: protein kinase activity (GO:0004672),Molecular Function: protein tyrosine kinase activity (GO:0004713),Molecular Function: ATP binding (GO:0005524),Biological Process: protein phosphorylation (GO:0006468)	probable leucine-rich repeat receptor-like protein kinase At2g28990; K04733 interleukin-1 receptor-associated kinase 4 [EC:2.7.11.1] (A)	Probable LRR receptor-like serine/threonine-protein kinase At1g05700 OS=Arabidopsis thaliana GN=At1g05700 PE=2 SV=1	Leucine rich repeat	LRR receptor-like kinase plant-like protein [Medicago truncatula]
Mpo1G29230	Molecular Function: protein kinase activity (GO:0004672),Molecular Function: protein tyrosine kinase activity (GO:0004713),Molecular Function: ATP binding (GO:0005524),Biological Process: protein phosphorylation (GO:0006468)	probable leucine-rich repeat receptor-like protein kinase At2g28990; K04733 interleukin-1 receptor-associated kinase 4 [EC:2.7.11.1] (A)	Probable LRR receptor-like serine/threonine-protein kinase At1g05700 OS=Arabidopsis thaliana GN=At1g05700 PE=2 SV=1	Carbohydrate-binding protein of the ER	LRR receptor-like kinase plant [Medicago truncatula]
Mpo1G29310	Molecular Function: protein kinase activity (GO:0004672),Molecular Function: protein tyrosine kinase activity (GO:0004713),Molecular Function: ATP binding (GO:0005524),Biological Process: protein phosphorylation (GO:0006468)	hypothetical protein; K16224 senescence-induced receptor-like serine/threonine-protein kinase (A)	Putative leucine-rich repeat receptor-like protein kinase At2g19210 OS=Arabidopsis thaliana GN=At2g19210 PE=3 SV=1	Leucine Rich repeat	LRR receptor-like kinase plant [Medicago truncatula]
Mpo1G29320	Molecular Function: iron ion binding (GO:0005506),Molecular Function: electron carrier activity (GO:0009055),Molecular Function: oxidoreductase activity, acting on paired donors, with incorporation or reduction of molecular oxygen (GO:0016705),Molecular Function: heme binding (GO:0020037),Biological Process: oxidation-reduction process (GO:0055114)	cytochrome P450 family 71 protein; K00512 steroid 17alpha-monooxygenase / 17alpha-hydroxyprogesterone aldolase [EC:1.14.14.19 4.1.2.30] (A)	Premnaspirodiene oxygenase OS=Hyoscyamus muticus GN=CYP71D55 PE=1 SV=1	Cytochrome P450	Cytochrome P450 [Medicago truncatula]
Mpo1G29640	Molecular Function: nucleotide binding (GO:0000166),Molecular Function: ATP binding (GO:0005524),Molecular Function: ATPase activity (GO:0016887),Molecular Function: nucleoside-triphosphatase activity (GO:0017111)	hypothetical protein; K05666 ATP-binding cassette, subfamily C (CFTR/MRP), member 2 (A)	ABC transporter C family member 8 OS=Arabidopsis thaliana GN=ABCC8 PE=2 SV=3	ABC transporter	ABC transporter-like family-protein [Medicago truncatula]
Mpo1G29650	Molecular Function: nucleotide binding (GO:0000166),Molecular Function: ATP binding (GO:0005524),Biological Process: transport (GO:0006810),Cellular Component: integral to membrane (GO:0016021),Molecular Function: ATPase activity (GO:0016887),Molecular Function: nucleoside-triphosphatase activity (GO:0017111),Molecular Function: ATPase activity, coupled to transmembrane movement of substances (GO…	ABC transporter C family member 8-like; K05665 ATP-binding cassette, subfamily C (CFTR/MRP), member 1 (A)	ABC transporter C family member 8 OS=Arabidopsis thaliana GN=ABCC8 PE=2 SV=3	ABC transporter transmembrane region	ABC transporter-like family-protein [Medicago truncatula]
Mpo1G29670	Molecular Function: ATP binding (GO:0005524),Biological Process: transport (GO:0006810),Cellular Component: integral to membrane (GO:0016021),Molecular Function: ATPase activity (GO:0016887),Molecular Function: ATPase activity, coupled to transmembrane movement of substances (GO:0042626),Biological Process: transmembrane transport (GO:0055085)	ABC transporter C family member 8-like; K05665 ATP-binding cassette, subfamily C (CFTR/MRP), member 1 (A)	ABC transporter C family member 8 OS=Arabidopsis thaliana GN=ABCC8 PE=2 SV=3	ABC transporter transmembrane region	multidrug resistance-associated protein [Medicago truncatula]
Mpo1G29870	Molecular Function: nucleotide binding (GO:0000166),Molecular Function: protein binding (GO:0005515),Biological Process: defense response (GO:0006952),Biological Process: signal transduction (GO:0007165),Molecular Function: nucleoside-triphosphatase activity (GO:0017111),Molecular Function: ADP binding (GO:0043531)	hypothetical protein; K19613 leucine-rich repeat protein SHOC2 (A)	TMV resistance protein N OS=Nicotiana glutinosa GN=N PE=1 SV=1	TIR domain	disease resistance protein (TIR-NBS-LRR class), putative [Medicago truncatula]
Mpo1G29880	Molecular Function: protein binding (GO:0005515),Biological Process: defense response (GO:0006952),Biological Process: signal transduction (GO:0007165),Molecular Function: ADP binding (GO:0043531)	hypothetical protein; K19613 leucine-rich repeat protein SHOC2 (A)	TMV resistance protein N OS=Nicotiana glutinosa GN=N PE=1 SV=1	TIR domain	disease resistance protein (TIR-NBS-LRR class), putative [Medicago truncatula]
Mpo1G29890	--	hypothetical protein; K19613 leucine-rich repeat protein SHOC2 (A)	Disease resistance protein RML1B OS=Arabidopsis thaliana GN=RLM1B PE=2 SV=1	Leucine Rich Repeat	NBS resistance protein [Medicago truncatula]
Mpo1G30120	Molecular Function: protein binding (GO:0005515),Biological Process: defense response (GO:0006952),Biological Process: signal transduction (GO:0007165),Molecular Function: ADP binding (GO:0043531)	hypothetical protein; K19613 leucine-rich repeat protein SHOC2 (A)	TMV resistance protein N OS=Nicotiana glutinosa GN=N PE=1 SV=1	TIR domain	disease resistance protein (TIR-NBS-LRR class) [Medicago truncatula]
Mpo1G30130	--	MATH (meprin and TRAF-C-like) domain protein; K11838 ubiquitin carboxyl-terminal hydrolase 7 [EC:3.4.19.12] (A)	--	--	Nbs-lrr resistance protein [Medicago truncatula]
Mpo1G30570	Molecular Function: protein binding (GO:0005515),Biological Process: defense response (GO:0006952),Biological Process: signal transduction (GO:0007165),Molecular Function: ADP binding (GO:0043531)	hypothetical protein; K19613 leucine-rich repeat protein SHOC2 (A)	Protein SUPPRESSOR OF npr1-1, CONSTITUTIVE 1 OS=Arabidopsis thaliana GN=SNC1 PE=1 SV=3	TIR domain	disease resistance protein (TIR-NBS-LRR class) [Medicago truncatula]
Mpo1G30580	Molecular Function: protein binding (GO:0005515),Biological Process: defense response (GO:0006952),Biological Process: signal transduction (GO:0007165),Molecular Function: ADP binding (GO:0043531)	hypothetical protein; K19613 leucine-rich repeat protein SHOC2 (A)	Putative disease resistance protein At4g11170 OS=Arabidopsis thaliana GN=At4g11170 PE=2 SV=1	Leucine Rich Repeat	disease resistance protein (TIR-NBS-LRR class), putative [Medicago truncatula]
Mpo1G30590	Molecular Function: protein binding (GO:0005515),Biological Process: defense response (GO:0006952),Biological Process: signal transduction (GO:0007165),Molecular Function: ADP binding (GO:0043531)	hypothetical protein; K19613 leucine-rich repeat protein SHOC2 (A)	Putative disease resistance protein At4g11170 OS=Arabidopsis thaliana GN=At4g11170 PE=2 SV=1	NB-ARC domain	disease resistance protein (TIR-NBS-LRR class) [Medicago truncatula]
Mpo1G30860	Molecular Function: iron ion binding (GO:0005506),Molecular Function: protein binding (GO:0005515),Molecular Function: lipoxygenase activity (GO:0016165),Molecular Function: oxidoreductase activity, acting on single donors with incorporation of molecular oxygen, incorporation of two atoms of oxygen (GO:0016702),Molecular Function: metal ion binding (GO:0046872),Biological Process: oxidation-reduc…	linoleate 13S-lipoxygenase 2-1, related protein; K00454 lipoxygenase [EC:1.13.11.12] (A)	Linoleate 13S-lipoxygenase 3-1, chloroplastic OS=Solanum tuberosum GN=LOX3.1 PE=1 SV=1	PLAT/LH2 domain	Lipoxygenase [Medicago truncatula]
Mpo1G32490	--	Leucine-rich repeat containing protein; K19613 leucine-rich repeat protein SHOC2 (A)	Putative disease resistance protein RGA4 OS=Solanum bulbocastanum GN=RGA4 PE=2 SV=1	--	NBS-LRR type disease resistance protein [Medicago truncatula]
Mpo1G32970	Molecular Function: protein kinase activity (GO:0004672),Molecular Function: protein tyrosine kinase activity (GO:0004713),Molecular Function: ATP binding (GO:0005524),Biological Process: protein phosphorylation (GO:0006468)	probable leucine-rich repeat receptor-like protein kinase At2g28990; K04733 interleukin-1 receptor-associated kinase 4 [EC:2.7.11.1] (A)	Putative leucine-rich repeat receptor-like protein kinase At2g19210 OS=Arabidopsis thaliana GN=At2g19210 PE=3 SV=1	Leucine Rich repeats (2 copies)	LRR receptor-like kinase plant [Medicago truncatula]
Mpo1G33290	Molecular Function: nucleotide binding (GO:0000166),Biological Process: defense response (GO:0006952),Molecular Function: nucleoside-triphosphatase activity (GO:0017111),Molecular Function: ADP binding (GO:0043531)	disease resistance protein RPS2-like; K13459 disease resistance protein RPS2 (A)	Disease resistance protein At4g27190 OS=Arabidopsis thaliana GN=At4g27190 PE=2 SV=1	NB-ARC domain	PREDICTED: uncharacterized protein LOC101507264 [Cicer arietinum]
Mpo1G34080	Molecular Function: protein binding (GO:0005515),Biological Process: defense response (GO:0006952),Molecular Function: ADP binding (GO:0043531)	disease resistance protein (CC-NBS-LRR class) family protein; K13457 disease resistance protein RPM1 (A)	Disease resistance protein RPM1 OS=Arabidopsis thaliana GN=RPM1 PE=1 SV=1	Leucine Rich Repeat	NBS-containing resistance-like protein [Medicago truncatula]
Mpo1G34560	--	heat shock cognate 70 kDa protein; K03283 heat shock 70kDa protein 1/8 (A)	Heat shock cognate 70 kDa protein OS=Petunia hybrida GN=HSP70 PE=2 SV=1	Hsp70 protein	heat shock cognate 70 kDa protein [Medicago truncatula]
Mpo1G34580	Molecular Function: nucleotide binding (GO:0000166),Biological Process: defense response (GO:0006952),Molecular Function: nucleoside-triphosphatase activity (GO:0017111),Molecular Function: ADP binding (GO:0043531)	disease resistance protein RPS2-like; K13459 disease resistance protein RPS2 (A)	Disease resistance protein At4g27190 OS=Arabidopsis thaliana GN=At4g27190 PE=2 SV=1	Leucine rich repeat	PREDICTED: uncharacterized protein LOC100797322 isoform X1 [Glycine max]
Mpo1G35380	--	F-box/LRR protein, putative; K03360 F-box and leucine-rich repeat protein GRR1 (A)	F-box/LRR-repeat protein 2 OS=Pongo abelii GN=FBXL2 PE=2 SV=1	--	F-box/LRR-repeat protein [Medicago truncatula]
Mpo1G36070	Molecular Function: nucleotide binding (GO:0000166),Molecular Function: ATP binding (GO:0005524),Biological Process: transport (GO:0006810),Cellular Component: integral to membrane (GO:0016021),Molecular Function: ATPase activity (GO:0016887),Molecular Function: nucleoside-triphosphatase activity (GO:0017111),Molecular Function: ATPase activity, coupled to transmembrane movement of substances (GO…	ABC transporter C family member 8-like; K05665 ATP-binding cassette, subfamily C (CFTR/MRP), member 1 (A)	ABC transporter C family member 8 OS=Arabidopsis thaliana GN=ABCC8 PE=2 SV=3	ABC transporter transmembrane region	Multidrug resistance protein ABC transporter family [Medicago truncatula]
Mpo1G5290	Molecular Function: nucleotide binding (GO:0000166),Molecular Function: ATP binding (GO:0005524),Cellular Component: membrane (GO:0016020),Molecular Function: ATPase activity (GO:0016887),Molecular Function: nucleoside-triphosphatase activity (GO:0017111)	pleiotropic drug resistance ABC transporter; K08712 ATP-binding cassette, subfamily G (WHITE), member 2, SNQ2 (A)	Pleiotropic drug resistance protein 3 OS=Nicotiana tabacum GN=PDR3 PE=2 SV=1	ABC-transporter extracellular N-terminal	drug resistance transporter-like ABC domain protein [Medicago truncatula]
Mpo1G6530	--	--	--	--	hypothetical protein MTR_5g016650 [Medicago truncatula]
Mpo1G6660	Molecular Function: protein binding (GO:0005515)	putative pirin-like protein At3g59260; K06911 uncharacterized protein (A)	Probable FBD-associated F-box protein At1g32375 OS=Arabidopsis thaliana GN=At1g32375 PE=3 SV=2	F-box domain	F-box protein [Medicago truncatula]
Mpo1G6830	Biological Process: defense response (GO:0006952),Molecular Function: ADP binding (GO:0043531)	putative disease resistance protein RGA3; K19613 leucine-rich repeat protein SHOC2 (A)	Putative disease resistance protein RGA3 OS=Solanum bulbocastanum GN=RGA3 PE=2 SV=2	NB-ARC domain	LRR and NB-ARC domain disease resistance protein [Medicago truncatula]
Mpo1G7170	Biological Process: metabolic process (GO:0008152),Molecular Function: transferase activity, transferring hexosyl groups (GO:0016758)	abscisate beta-glucosyltransferase-like; K14595 abscisate beta-glucosyltransferase [EC:2.4.1.263] (A)	Scopoletin glucosyltransferase OS=Nicotiana tabacum GN=TOGT1 PE=1 SV=1	UDP-glucoronosyl and UDP-glucosyl transferase	UDP-glucosyltransferase family protein [Medicago truncatula]
Mpo1G7180	Biological Process: metabolic process (GO:0008152),Molecular Function: transferase activity, transferring hexosyl groups (GO:0016758)	abscisate beta-glucosyltransferase-like; K14595 abscisate beta-glucosyltransferase [EC:2.4.1.263] (A)	Scopoletin glucosyltransferase OS=Nicotiana tabacum GN=TOGT1 PE=1 SV=1	UDP-glucoronosyl and UDP-glucosyl transferase	UDP-glucosyltransferase family protein [Medicago truncatula]
Mpo1G7200	Biological Process: metabolic process (GO:0008152),Molecular Function: transferase activity, transferring hexosyl groups (GO:0016758)	abscisate beta-glucosyltransferase-like; K14595 abscisate beta-glucosyltransferase [EC:2.4.1.263] (A)	Scopoletin glucosyltransferase OS=Nicotiana tabacum GN=TOGT1 PE=1 SV=1	UDP-glucoronosyl and UDP-glucosyl transferase	UDP-glucosyltransferase family protein [Medicago truncatula]
Mpo1G7220	Molecular Function: oxidoreductase activity (GO:0016491),Molecular Function: oxidoreductase activity, acting on paired donors, with incorporation or reduction of molecular oxygen, 2-oxoglutarate as one donor, and incorporation of one atom each of oxygen into both donors (GO:0016706),Biological Process: oxidation-reduction process (GO:0055114)	bx6; benzoxazin 6 (EC:1.14.20.2); K13229 2,4-dihydroxy-1,4-benzoxazin-3-one-glucoside dioxygenase [EC:1.14.20.2] (A)	1-aminocyclopropane-1-carboxylate oxidase homolog 12 OS=Arabidopsis thaliana GN=At5g59540 PE=2 SV=1	non-haem dioxygenase in morphine synthesis N-terminal	1-aminocyclopropane-1-carboxylate oxidase-like protein [Medicago truncatula]
Mpo1G9360	Molecular Function: nucleotide binding (GO:0000166),Molecular Function: ATP binding (GO:0005524),Cellular Component: membrane (GO:0016020),Molecular Function: ATPase activity (GO:0016887),Molecular Function: nucleoside-triphosphatase activity (GO:0017111)	hypothetical protein; K08711 ATP-binding cassette, subfamily G (WHITE), member 2, PDR (A)	ABC transporter G family member 32 OS=Arabidopsis thaliana GN=ABCG32 PE=1 SV=1	ABC-transporter extracellular N-terminal	drug resistance transporter-like ABC domain protein [Medicago truncatula]
Mpo2G0076L	Molecular Function: protein binding (GO:0005515),Cellular Component: integral to membrane (GO:0016021),Molecular Function: ADP binding (GO:0043531)	hypothetical protein; K19613 leucine-rich repeat protein SHOC2 (A)	Putative disease resistance protein At4g11170 OS=Arabidopsis thaliana GN=At4g11170 PE=2 SV=1	Leucine Rich Repeat	Tir-nbs-lrr resistance protein [Medicago truncatula]
Mpo2G0077L	Molecular Function: protein binding (GO:0005515),Cellular Component: extracellular region (GO:0005576),Biological Process: pathogenesis (GO:0009405)	hypothetical protein; K19613 leucine-rich repeat protein SHOC2 (A)	Disease resistance protein RML1B OS=Arabidopsis thaliana GN=RLM1B PE=2 SV=1	Leucine Rich Repeat	Tir-nbs-lrr resistance protein [Medicago truncatula]
Mpo2G0108L	Molecular Function: protein binding (GO:0005515)	putative receptor-like protein kinase At3g47110; K13420 LRR receptor-like serine/threonine-protein kinase FLS2 [EC:2.7.11.1] (A)	LRR receptor-like serine/threonine-protein kinase GSO1 OS=Arabidopsis thaliana GN=GSO1 PE=2 SV=1	Leucine Rich Repeat	Receptor-like protein kinase [Medicago truncatula]
Mpo2G0109L	Molecular Function: thyroid-stimulating hormone receptor activity (GO:0004996),Molecular Function: protein binding (GO:0005515),Biological Process: G-protein coupled receptor signaling pathway (GO:0007186),Cellular Component: integral to membrane (GO:0016021)	Di-glucose binding protein with Kinesin motor domain; K10406 kinesin family member C2/C3 (A)	Receptor-like protein 12 OS=Arabidopsis thaliana GN=RLP12 PE=2 SV=2	Leucine rich repeat	verticillium wilt resistance-like protein [Medicago truncatula]
Mpo2G0111L	Biological Process: nucleotide catabolic process (GO:0009166),Molecular Function: hydrolase activity (GO:0016787)	hypothetical protein; K19613 leucine-rich repeat protein SHOC2 (A)	Receptor-like protein 12 OS=Arabidopsis thaliana GN=RLP12 PE=2 SV=2	Leucine rich repeat	verticillium wilt disease resistance protein [Medicago truncatula]
Mpo2G0114L	Molecular Function: RNA binding (GO:0003723),Molecular Function: structural constituent of ribosome (GO:0003735),Cellular Component: ribosome (GO:0005840),Biological Process: translation (GO:0006412)	Di-glucose binding protein with Kinesin motor domain; K10406 kinesin family member C2/C3 (A)	Receptor-like protein 12 OS=Arabidopsis thaliana GN=RLP12 PE=2 SV=2	Leucine Rich repeat	Receptor-like protein kinase [Medicago truncatula]
Mpo2G0115L	Molecular Function: protein binding (GO:0005515)	Di-glucose binding protein with Kinesin motor domain; K10406 kinesin family member C2/C3 (A)	Receptor-like protein 12 OS=Arabidopsis thaliana GN=RLP12 PE=2 SV=2	Leucine Rich repeats (2 copies)	Verticillium wilt disease resistance protein [Medicago truncatula]
Mpo2G0116L	Biological Process: dicarboxylic acid transport (GO:0006835),Cellular Component: membrane (GO:0016020),Molecular Function: sodium:dicarboxylate symporter activity (GO:0017153)	tyrosine/DOPA decarboxylase; K01592 tyrosine decarboxylase [EC:4.1.1.25] (A)	--	Protein of unknown function (DUF674)	DUF674 family protein [Medicago truncatula]
Mpo2G0117L	Molecular Function: protein binding (GO:0005515),Biological Process: G-protein coupled receptor signaling pathway (GO:0007186),Biological Process: negative regulation of adenylate cyclase activity (GO:0007194),Cellular Component: integral to membrane (GO:0016021),Molecular Function: G-protein coupled purinergic nucleotide receptor activity (GO:0045028)	hypothetical protein; K19613 leucine-rich repeat protein SHOC2 (A)	Receptor-like protein 12 OS=Arabidopsis thaliana GN=RLP12 PE=2 SV=2	Leucine rich repeat	verticillium wilt disease resistance protein [Medicago truncatula]
Mpo2G0124L	Cellular Component: nucleus (GO:0005634),Biological Process: DNA repair (GO:0006281)	PIF1-like helicase; K15255 ATP-dependent DNA helicase PIF1 [EC:3.6.4.12] (A)	--	--	transmembrane protein, putative [Medicago truncatula]
Mpo2G0126L	Molecular Function: structural molecule activity (GO:0005198),Molecular Function: protein binding (GO:0005515),Cellular Component: viral capsid (GO:0019028)	Di-glucose binding protein with Kinesin motor domain; K10406 kinesin family member C2/C3 (A)	Receptor-like protein 12 OS=Arabidopsis thaliana GN=RLP12 PE=2 SV=2	Leucine rich repeat N-terminal domain	verticillium wilt disease resistance protein [Medicago truncatula]
Mpo2G0128L	Molecular Function: protein binding (GO:0005515),Biological Process: G-protein coupled receptor signaling pathway (GO:0007186),Cellular Component: integral to membrane (GO:0016021)	Di-glucose binding protein with Kinesin motor domain; K10406 kinesin family member C2/C3 (A)	Probable LRR receptor-like serine/threonine-protein kinase At4g26540 OS=Arabidopsis thaliana GN=At4g26540 PE=2 SV=1	Leucine Rich repeat	Receptor-like protein kinase [Medicago truncatula]
Mpo2G0154L	Cellular Component: nucleus (GO:0005634),Molecular Function: exodeoxyribonuclease III activity (GO:0008853)	TMV resistance protein N-like; K19613 leucine-rich repeat protein SHOC2 (A)	TMV resistance protein N OS=Nicotiana glutinosa GN=N PE=1 SV=1	--	PREDICTED: uncharacterized protein LOC101511908 isoform X3 [Cicer arietinum]
Mpo2G0157L	Molecular Function: DNA binding (GO:0003677),Molecular Function: triglyceride lipase activity (GO:0004806),Biological Process: regulation of transcription, DNA-dependent (GO:0006355),Biological Process: lipid metabolic process (GO:0006629)	TMV resistance protein N-like; K19613 leucine-rich repeat protein SHOC2 (A)	--	--	disease resistance protein (TIR-NBS-LRR class) [Medicago truncatula]
Mpo2G0175L	Molecular Function: protein binding (GO:0005515),Biological Process: intracellular protein transport (GO:0006886)	klhl3; kelch-like family member 3; K10443 kelch-like protein 2/3 (A)	F-box/kelch-repeat protein SKIP11 OS=Arabidopsis thaliana GN=SKIP11 PE=1 SV=2	Kelch motif	galactose oxidase/kelch repeat protein [Medicago truncatula]
Mpo2G0187L	Molecular Function: hydrolase activity, hydrolyzing O-glycosyl compounds (GO:0004553),Molecular Function: protein binding (GO:0005515),Biological Process: carbohydrate metabolic process (GO:0005975)	vesicle-fusing ATPase-like; K06027 vesicle-fusing ATPase [EC:3.6.4.6] (A)	F-box/kelch-repeat protein SKIP11 OS=Arabidopsis thaliana GN=SKIP11 PE=1 SV=2	Kelch motif	F-box/kelch-repeat protein [Medicago truncatula]
Mpo2G0209L	Molecular Function: DNA binding (GO:0003677),Molecular Function: protein tyrosine phosphatase activity (GO:0004725),Molecular Function: iron ion binding (GO:0005506),Biological Process: regulation of transcription, DNA-dependent (GO:0006355),Biological Process: protein dephosphorylation (GO:0006470),Molecular Function: electron carrier activity (GO:0009055),Molecular Function: oxidoreductase acti…	cytochrome P450 family 71 protein; K17854 cytochrome P450, family 2, subfamily K (A)	Cytochrome P450 83B1 OS=Arabidopsis thaliana GN=CYP83B1 PE=1 SV=1	Cytochrome P450	cytochrome P450 monooxygenase CYP83E8 [Medicago truncatula]
Mpo2G0222L	Molecular Function: heme transporter activity (GO:0015232),Biological Process: heme transport (GO:0015886),Cellular Component: membrane (GO:0016020),Biological Process: cytochrome complex assembly (GO:0017004)	FTSH protease; K08955 ATP-dependent metalloprotease [EC:3.4.24.-] (A)	F-box/kelch-repeat protein At3g06240 OS=Arabidopsis thaliana GN=At3g06240 PE=2 SV=1	--	F-box/kelch-repeat protein [Medicago truncatula]
Mpo2G0268L	Molecular Function: nucleotide binding (GO:0000166),Cellular Component: gamma-tubulin complex (GO:0000930),Molecular Function: protein binding (GO:0005515),Biological Process: microtubule nucleation (GO:0007020),Biological Process: signal transduction (GO:0007165),Molecular Function: nucleoside-triphosphatase activity (GO:0017111),Biological Process: cytoplasmic microtubule organization (GO:00311…	TMV resistance protein N-like; K19613 leucine-rich repeat protein SHOC2 (A)	TMV resistance protein N OS=Nicotiana glutinosa GN=N PE=1 SV=1	TIR domain	disease resistance protein (TIR-NBS-LRR class) [Medicago truncatula]
Mpo2G0275L	Molecular Function: GABA-A receptor activity (GO:0004890),Biological Process: chloride transport (GO:0006821),Biological Process: gamma-aminobutyric acid signaling pathway (GO:0007214),Cellular Component: integral to membrane (GO:0016021)	--	--	--	hypothetical protein MTR_5g045210 [Medicago truncatula]
Mpo2G0379L	Molecular Function: glycerol-3-phosphate dehydrogenase activity (GO:0004368),Molecular Function: protein kinase activity (GO:0004672),Molecular Function: protein tyrosine kinase activity (GO:0004713),Molecular Function: protein binding (GO:0005515),Molecular Function: ATP binding (GO:0005524),Biological Process: glycerol-3-phosphate metabolic process (GO:0006072),Biological Process: protein phosp…	G-type lectin S-receptor-like serine/threonine-protein kinase SD1-1; K04733 interleukin-1 receptor-associated kinase 4 [EC:2.7.11.1] (A)	G-type lectin S-receptor-like serine/threonine-protein kinase B120 OS=Arabidopsis thaliana GN=B120 PE=2 SV=1	PAN-like domain	G-type lectin S-receptor-like Serine/Threonine-kinase [Medicago truncatula]
Mpo2G0441L	Molecular Function: protein kinase activity (GO:0004672),Molecular Function: protein tyrosine kinase activity (GO:0004713),Molecular Function: protein binding (GO:0005515),Molecular Function: ATP binding (GO:0005524),Biological Process: protein phosphorylation (GO:0006468),Cellular Component: membrane (GO:0016020)	probable receptor protein kinase TMK1; K17285 selenium-binding protein 1 (A)	Receptor-like kinase TMK4 OS=Arabidopsis thaliana GN=TMK4 PE=1 SV=1	Leucine rich repeat N-terminal domain	receptor-like kinase, putative [Medicago truncatula]
Mpo2G0761L	Molecular Function: hydrolase activity, hydrolyzing O-glycosyl compounds (GO:0004553),Biological Process: carbohydrate metabolic process (GO:0005975),Cellular Component: membrane (GO:0016020)	glycoside hydrolase family 1 protein; K01188 beta-glucosidase [EC:3.2.1.21] (A)	Beta-glucosidase 24 OS=Oryza sativa subsp. japonica GN=BGLU24 PE=2 SV=1	Glycosyl hydrolase family 1	glycoside hydrolase family 1 protein [Medicago truncatula]
Mpo2G0818L	Molecular Function: mannosyl-oligosaccharide 1,2-alpha-mannosidase activity (GO:0004571),Molecular Function: protein kinase activity (GO:0004672),Molecular Function: protein tyrosine kinase activity (GO:0004713),Molecular Function: calcium ion binding (GO:0005509),Molecular Function: ATP binding (GO:0005524),Biological Process: protein phosphorylation (GO:0006468),Biological Process: nitrogen com…	receptor-like kinase; K04733 interleukin-1 receptor-associated kinase 4 [EC:2.7.11.1] (A)	Glycerophosphodiester phosphodiesterase protein kinase domain-containing GDPDL2 OS=Arabidopsis thaliana GN=GDPDL2 PE=1 SV=1	Protein tyrosine kinase	receptor-like kinase [Medicago truncatula]
Mpo2G0880	Molecular Function: protein binding (GO:0005515)	Di-glucose binding protein with Kinesin motor domain; K10406 kinesin family member C2/C3 (A)	Receptor-like protein 12 OS=Arabidopsis thaliana GN=RLP12 PE=2 SV=2	Leucine rich repeat N-terminal domain	receptor-like protein [Medicago truncatula]
Mpo2G0884L	Molecular Function: DNA binding (GO:0003677),Molecular Function: ligand-activated sequence-specific DNA binding RNA polymerase II transcription factor activity (GO:0004879),Cellular Component: nucleus (GO:0005634),Biological Process: regulation of transcription, DNA-dependent (GO:0006355),Molecular Function: ADP binding (GO:0043531)	TMV resistance protein N-like; K19613 leucine-rich repeat protein SHOC2 (A)	TMV resistance protein N OS=Nicotiana glutinosa GN=N PE=1 SV=1	Leucine rich repeat	Tir-nbs-lrr resistance protein [Medicago truncatula]
Mpo2G0888L	Molecular Function: protein kinase activity (GO:0004672),Molecular Function: protein serine/threonine kinase activity (GO:0004674),Molecular Function: protein tyrosine kinase activity (GO:0004713),Molecular Function: potassium channel activity (GO:0005267),Molecular Function: ATP binding (GO:0005524),Biological Process: protein phosphorylation (GO:0006468),Cellular Component: membrane (GO:0016020…	hypothetical protein; K04730 interleukin-1 receptor-associated kinase 1 [EC:2.7.11.1] (A)	G-type lectin S-receptor-like serine/threonine-protein kinase At4g27290 OS=Arabidopsis thaliana GN=At4g27290 PE=3 SV=4	Domain of unknown function (DUF3403)	Cysteine-rich receptor-like protein kinase [Medicago truncatula]
Mpo2G0954L	Biological Process: ciliary or bacterial-type flagellar motility (GO:0001539),Molecular Function: motor activity (GO:0003774),Molecular Function: protein kinase activity (GO:0004672),Molecular Function: protein tyrosine kinase activity (GO:0004713),Molecular Function: protein binding (GO:0005515),Molecular Function: ATP binding (GO:0005524),Biological Process: protein phosphorylation (GO:0006468)…	G-type lectin S-receptor-like serine/threonine-protein kinase At4g03230; K04733 interleukin-1 receptor-associated kinase 4 [EC:2.7.11.1] (A)	G-type lectin S-receptor-like serine/threonine-protein kinase B120 OS=Arabidopsis thaliana GN=B120 PE=2 SV=1	D-mannose binding lectin	G-type lectin S-receptor-like Serine/Threonine-kinase [Medicago truncatula]
Mpo2G0970	Molecular Function: iron ion binding (GO:0005506),Molecular Function: electron carrier activity (GO:0009055),Molecular Function: oxidoreductase activity, acting on paired donors, with incorporation or reduction of molecular oxygen (GO:0016705),Molecular Function: heme binding (GO:0020037),Biological Process: oxidation-reduction process (GO:0055114)	CYP72A67; cytochrome P450 72A15; K07428 cytochrome P450, family 4, subfamily X [EC:1.14.14.1] (A)	Cytochrome P450 72A15 OS=Arabidopsis thaliana GN=CYP72A15 PE=2 SV=1	Cytochrome P450	cytochrome P450 monooxygenase [Medicago truncatula]
Mpo2G0970L	Molecular Function: DNA binding (GO:0003677),Molecular Function: protein kinase activity (GO:0004672),Molecular Function: protein tyrosine kinase activity (GO:0004713),Molecular Function: ATP binding (GO:0005524),Biological Process: regulation of transcription, DNA-dependent (GO:0006355),Biological Process: protein phosphorylation (GO:0006468),Molecular Function: carbohydrate binding (GO:0030246)	L-type lectin-domain containing receptor kinase IX.1-like; K04730 interleukin-1 receptor-associated kinase 1 [EC:2.7.11.1] (A)	L-type lectin-domain containing receptor kinase IX.1 OS=Arabidopsis thaliana GN=LECRK91 PE=2 SV=1	Protein kinase domain	Receptor-like protein kinase [Medicago truncatula]
Mpo2G0971L	Molecular Function: protein kinase activity (GO:0004672),Molecular Function: protein tyrosine kinase activity (GO:0004713),Molecular Function: ATP binding (GO:0005524),Biological Process: protein phosphorylation (GO:0006468),Molecular Function: carbohydrate binding (GO:0030246)	L-type lectin-domain containing receptor kinase IX.1-like; K04730 interleukin-1 receptor-associated kinase 1 [EC:2.7.11.1] (A)	L-type lectin-domain containing receptor kinase IX.1 OS=Arabidopsis thaliana GN=LECRK91 PE=2 SV=1	Legume lectin domain	Receptor-like protein kinase [Medicago truncatula]
Mpo2G0972L	Molecular Function: protein kinase activity (GO:0004672),Molecular Function: protein tyrosine kinase activity (GO:0004713),Molecular Function: voltage-gated potassium channel activity (GO:0005249),Molecular Function: ATP binding (GO:0005524),Biological Process: protein phosphorylation (GO:0006468),Biological Process: potassium ion transport (GO:0006813),Cellular Component: membrane (GO:0016020),M…	L-type lectin-domain containing receptor kinase IX.1-like; K04730 interleukin-1 receptor-associated kinase 1 [EC:2.7.11.1] (A)	L-type lectin-domain containing receptor kinase IX.1 OS=Arabidopsis thaliana GN=LECRK91 PE=2 SV=1	Protein tyrosine kinase	Lectin-domain containing receptor kinase A4.1 [Medicago truncatula]
Mpo2G0973L	Molecular Function: cytochrome-c oxidase activity (GO:0004129),Molecular Function: protein kinase activity (GO:0004672),Molecular Function: protein tyrosine kinase activity (GO:0004713),Molecular Function: iron ion binding (GO:0005506),Molecular Function: ATP binding (GO:0005524),Biological Process: protein phosphorylation (GO:0006468),Molecular Function: electron carrier activity (GO:0009055),Bi…	L-type lectin-domain containing receptor kinase IX.1-like; K04730 interleukin-1 receptor-associated kinase 1 [EC:2.7.11.1] (A)	L-type lectin-domain containing receptor kinase IX.1 OS=Arabidopsis thaliana GN=LECRK91 PE=2 SV=1	Legume lectin domain	Lectin receptor-like kinase Tg-20 [Medicago truncatula]
Mpo2G0980L	Molecular Function: nucleotide binding (GO:0000166),Molecular Function: ATP binding (GO:0005524),Biological Process: transport (GO:0006810),Molecular Function: porin activity (GO:0015288),Cellular Component: membrane (GO:0016020),Molecular Function: ATPase activity (GO:0016887),Molecular Function: nucleoside-triphosphatase activity (GO:0017111)	hypothetical protein; K05681 ATP-binding cassette, subfamily G (WHITE), member 2 (A)	ABC transporter G family member 11 OS=Arabidopsis thaliana GN=ABCG11 PE=1 SV=1	ABC transporter	white-brown-complex ABC transporter family protein [Medicago truncatula]
Mpo2G11530	--	heat shock cognate 70 kDa-like protein; K09490 heat shock 70kDa protein 5 (A)	Luminal-binding protein 4 OS=Nicotiana tabacum GN=BIP4 PE=2 SV=1	Hsp70 protein	heat shock cognate 70 kDa-like protein [Medicago truncatula]
Mpo2G11570	--	heat shock 70 kDa protein; K09490 heat shock 70kDa protein 5 (A)	Luminal-binding protein 5 OS=Nicotiana tabacum GN=BIP5 PE=2 SV=1	Hsp70 protein	heat shock 70 kDa protein [Medicago truncatula]
Mpo2G1200L	Biological Process: intracellular protein transport (GO:0006886)	heat shock 70 kDa protein; K03283 heat shock 70kDa protein 1/8 (A)	Probable mediator of RNA polymerase II transcription subunit 37c OS=Arabidopsis thaliana GN=MED37C PE=1 SV=1	Hsp70 protein	Heat shock protein [Medicago truncatula]
Mpo2G15820	Molecular Function: protein binding (GO:0005515),Biological Process: defense response (GO:0006952),Biological Process: signal transduction (GO:0007165),Molecular Function: ADP binding (GO:0043531)	TMV resistance protein N-like; K19613 leucine-rich repeat protein SHOC2 (A)	Protein SUPPRESSOR OF npr1-1, CONSTITUTIVE 1 OS=Arabidopsis thaliana GN=SNC1 PE=1 SV=3	TIR domain	disease resistance protein (TIR-NBS-LRR class) [Medicago truncatula]
Mpo2G15850	Molecular Function: protein binding (GO:0005515),Biological Process: defense response (GO:0006952),Biological Process: signal transduction (GO:0007165),Molecular Function: ADP binding (GO:0043531)	hypothetical protein; K19613 leucine-rich repeat protein SHOC2 (A)	TMV resistance protein N OS=Nicotiana glutinosa GN=N PE=1 SV=1	Leucine Rich Repeat	TMV resistance protein N [Glycine soja]
Mpo2G16880	Molecular Function: protein kinase activity (GO:0004672),Molecular Function: protein tyrosine kinase activity (GO:0004713),Molecular Function: protein binding (GO:0005515),Molecular Function: ATP binding (GO:0005524),Biological Process: protein phosphorylation (GO:0006468)	hypothetical protein; K13428 LRR receptor-like serine/threonine-protein kinase EFR [EC:2.7.11.1] (A)	LRR receptor-like serine/threonine-protein kinase EFR OS=Arabidopsis thaliana GN=EFR PE=1 SV=1	Leucine rich repeat N-terminal domain	Receptor protein kinase-like protein [Medicago truncatula]
Mpo2G1690	Biological Process: defense response (GO:0006952),Molecular Function: ADP binding (GO:0043531)	putative disease resistance protein RGA3; K19613 leucine-rich repeat protein SHOC2 (A)	Putative disease resistance protein RGA1 OS=Solanum bulbocastanum GN=RGA1 PE=2 SV=2	NB-ARC domain	Disease resistance protein RGA2 [Medicago truncatula]
Mpo2G1700	--	FTSH protease; K08955 ATP-dependent metalloprotease [EC:3.4.24.-] (A)	F-box protein CPR30 OS=Arabidopsis thaliana GN=CPR30 PE=1 SV=2	F-box associated	F-box protein interaction domain protein [Medicago truncatula]
Mpo2G17180	Biological Process: metabolic process (GO:0008152),Molecular Function: transferase activity, transferring hexosyl groups (GO:0016758)	UDP-glucosyltransferase family protein; K13691 pathogen-inducible salicylic acid glucosyltransferase [EC:2.4.1.-] (A)	UDP-glycosyltransferase 74F1 OS=Arabidopsis thaliana GN=UGT74F1 PE=1 SV=1	UDP-glucoronosyl and UDP-glucosyl transferase	UDP-glucose glucosyltransferase [Medicago truncatula]
Mpo2G17210	Molecular Function: iron ion binding (GO:0005506),Molecular Function: electron carrier activity (GO:0009055),Molecular Function: oxidoreductase activity, acting on paired donors, with incorporation or reduction of molecular oxygen (GO:0016705),Molecular Function: heme binding (GO:0020037),Biological Process: oxidation-reduction process (GO:0055114)	cytochrome P450 86B1-like; K15405 midchain alkane hydroxylase (A)	Alkane hydroxylase MAH1 OS=Arabidopsis thaliana GN=CYP96A15 PE=2 SV=1	Cytochrome P450	Cytochrome P450 [Medicago truncatula]
Mpo2G17600	Molecular Function: protein kinase activity (GO:0004672),Molecular Function: protein tyrosine kinase activity (GO:0004713),Molecular Function: protein binding (GO:0005515),Molecular Function: ATP binding (GO:0005524),Biological Process: protein phosphorylation (GO:0006468)	probable LRR receptor-like serine/threonine-protein kinase At1g53440; K04733 interleukin-1 receptor-associated kinase 4 [EC:2.7.11.1] (A)	Probable LRR receptor-like serine/threonine-protein kinase RFK1 OS=Arabidopsis thaliana GN=RKF1 PE=1 SV=1	Leucine Rich Repeat	LRR receptor-like Serine/Threonine-kinase RFK1, putative [Medicago truncatula]
Mpo2G19360	Molecular Function: iron ion binding (GO:0005506),Molecular Function: protein binding (GO:0005515),Molecular Function: lipoxygenase activity (GO:0016165),Molecular Function: oxidoreductase activity, acting on single donors with incorporation of molecular oxygen, incorporation of two atoms of oxygen (GO:0016702),Molecular Function: metal ion binding (GO:0046872),Biological Process: oxidation-reduc…	PLAT/LH2 domain lipoxygenase family protein; K00454 lipoxygenase [EC:1.13.11.12] (A)	Lipoxygenase 6, chloroplastic OS=Arabidopsis thaliana GN=LOX6 PE=2 SV=1	PLAT/LH2 domain	PLAT/LH2 domain lipoxygenase family protein [Medicago truncatula]
Mpo2G19460	Molecular Function: nucleotide binding (GO:0000166),Molecular Function: ATP binding (GO:0005524),Biological Process: transport (GO:0006810),Cellular Component: integral to membrane (GO:0016021),Molecular Function: ATPase activity (GO:0016887),Molecular Function: nucleoside-triphosphatase activity (GO:0017111),Molecular Function: ATPase activity, coupled to transmembrane movement of substances (GO…	hypothetical protein; K05670 ATP-binding cassette, subfamily C (CFTR/MRP), member 13 (A)	ABC transporter C family member 3 OS=Arabidopsis thaliana GN=ABCC3 PE=1 SV=1	ABC transporter	multidrug resistance protein ABC transporter family protein [Medicago truncatula]
Mpo2G1960	Molecular Function: iron ion binding (GO:0005506),Molecular Function: electron carrier activity (GO:0009055),Molecular Function: oxidoreductase activity, acting on paired donors, with incorporation or reduction of molecular oxygen (GO:0016705),Molecular Function: heme binding (GO:0020037),Biological Process: oxidation-reduction process (GO:0055114)	cytochrome P450 family 71 protein; K17854 cytochrome P450, family 2, subfamily K (A)	Cytochrome P450 71A9 OS=Glycine max GN=CYP71A9 PE=2 SV=1	Cytochrome P450	Cytochrome P450 71B10 [Medicago truncatula]
Mpo2G21360	Biological Process: defense response (GO:0006952),Molecular Function: ADP binding (GO:0043531)	putative disease resistance protein RGA3; K19613 leucine-rich repeat protein SHOC2 (A)	Putative disease resistance protein RGA1 OS=Solanum bulbocastanum GN=RGA1 PE=2 SV=2	Leucine rich repeat	NBS-LRR type disease resistance protein [Medicago truncatula]
Mpo2G22250	Molecular Function: nucleotide binding (GO:0000166),Molecular Function: ATP binding (GO:0005524),Cellular Component: membrane (GO:0016020),Molecular Function: ATPase activity (GO:0016887),Molecular Function: nucleoside-triphosphatase activity (GO:0017111)	hypothetical protein; K05681 ATP-binding cassette, subfamily G (WHITE), member 2 (A)	ABC transporter G family member 11 OS=Arabidopsis thaliana GN=ABCG11 PE=1 SV=1	ABC transporter	white-brown-complex ABC transporter family protein [Medicago truncatula]
Mpo2G22680	Molecular Function: protein kinase activity (GO:0004672),Molecular Function: protein tyrosine kinase activity (GO:0004713),Molecular Function: ATP binding (GO:0005524),Biological Process: protein phosphorylation (GO:0006468),Molecular Function: carbohydrate binding (GO:0030246)	L-type lectin-domain containing receptor kinase IX.1-like; K04730 interleukin-1 receptor-associated kinase 1 [EC:2.7.11.1] (A)	L-type lectin-domain containing receptor kinase IX.1 OS=Arabidopsis thaliana GN=LECRK91 PE=2 SV=1	Legume lectin domain	Heat shock protein 17a.17 [Medicago truncatula]
Mpo2G22690	Molecular Function: protein kinase activity (GO:0004672),Molecular Function: protein tyrosine kinase activity (GO:0004713),Molecular Function: ATP binding (GO:0005524),Biological Process: protein phosphorylation (GO:0006468)	L-type lectin-domain containing receptor kinase IX.1-like; K04733 interleukin-1 receptor-associated kinase 4 [EC:2.7.11.1] (A)	L-type lectin-domain containing receptor kinase IX.1 OS=Arabidopsis thaliana GN=LECRK91 PE=2 SV=1	Protein kinase domain	receptor lectin kinase [Medicago truncatula]
Mpo2G22700	Molecular Function: protein kinase activity (GO:0004672),Molecular Function: protein tyrosine kinase activity (GO:0004713),Molecular Function: ATP binding (GO:0005524),Biological Process: protein phosphorylation (GO:0006468),Molecular Function: carbohydrate binding (GO:0030246)	L-type lectin-domain containing receptor kinase IX.1-like; K04730 interleukin-1 receptor-associated kinase 1 [EC:2.7.11.1] (A)	L-type lectin-domain containing receptor kinase IX.1 OS=Arabidopsis thaliana GN=LECRK91 PE=2 SV=1	Legume lectin domain	receptor lectin kinase [Medicago truncatula]
Mpo2G23170	Molecular Function: protein kinase activity (GO:0004672),Molecular Function: protein serine/threonine kinase activity (GO:0004674),Molecular Function: protein tyrosine kinase activity (GO:0004713),Molecular Function: ATP binding (GO:0005524),Biological Process: protein phosphorylation (GO:0006468),Biological Process: recognition of pollen (GO:0048544)	receptor-like serine/threonine-protein kinase SD1-7; K04733 interleukin-1 receptor-associated kinase 4 [EC:2.7.11.1] (A)	Receptor-like serine/threonine-protein kinase SD1-8 OS=Arabidopsis thaliana GN=SD18 PE=1 SV=1	Receptor serine/threonine kinase	Serine/threonine protein kinase [Medicago truncatula]
Mpo2G24080	Molecular Function: iron ion binding (GO:0005506),Molecular Function: protein binding (GO:0005515),Molecular Function: lipoxygenase activity (GO:0016165),Molecular Function: oxidoreductase activity, acting on single donors with incorporation of molecular oxygen, incorporation of two atoms of oxygen (GO:0016702),Molecular Function: metal ion binding (GO:0046872),Biological Process: oxidation-reduc…	linoleate 13S-lipoxygenase 2-1, related protein; K00454 lipoxygenase [EC:1.13.11.12] (A)	Linoleate 13S-lipoxygenase 3-1, chloroplastic OS=Solanum tuberosum GN=LOX3.1 PE=1 SV=1	Lipoxygenase	linoleate 13S-lipoxygenase 2-1, related protein [Medicago truncatula]
Mpo2G24090	Molecular Function: iron ion binding (GO:0005506),Molecular Function: protein binding (GO:0005515),Molecular Function: lipoxygenase activity (GO:0016165),Molecular Function: oxidoreductase activity, acting on single donors with incorporation of molecular oxygen, incorporation of two atoms of oxygen (GO:0016702),Molecular Function: metal ion binding (GO:0046872),Biological Process: oxidation-reduc…	linoleate 13S-lipoxygenase 2-1, related protein; K00454 lipoxygenase [EC:1.13.11.12] (A)	Linoleate 13S-lipoxygenase 3-1, chloroplastic OS=Solanum tuberosum GN=LOX3.1 PE=1 SV=1	PLAT/LH2 domain	linoleate 13S-lipoxygenase 2-1, related protein [Medicago truncatula]
Mpo2G2550	--	TMV resistance protein N-like; K19613 leucine-rich repeat protein SHOC2 (A)	Disease resistance-like protein CSA1 OS=Arabidopsis thaliana GN=CSA1 PE=3 SV=1	--	TMV resistance protein N [Medicago truncatula]
Mpo2G2570	Molecular Function: hydrolase activity, hydrolyzing O-glycosyl compounds (GO:0004553),Biological Process: carbohydrate metabolic process (GO:0005975)	glycoside hydrolase family 1 protein; K01188 beta-glucosidase [EC:3.2.1.21] (A)	Beta-glucosidase 13 OS=Arabidopsis thaliana GN=BGLU13 PE=2 SV=1	Glycosyl hydrolase family 1	Beta-glucosidase D2 [Medicago truncatula]
Mpo2G26910	Molecular Function: hydrolase activity, hydrolyzing O-glycosyl compounds (GO:0004553),Biological Process: carbohydrate metabolic process (GO:0005975)	beta-glucosidase; K01188 beta-glucosidase [EC:3.2.1.21] (A)	Beta-glucosidase 40 OS=Arabidopsis thaliana GN=BGLU40 PE=2 SV=1	Glycosyl hydrolase family 1	Beta-glucosidase [Medicago truncatula]
Mpo2G27380	Molecular Function: hydrolase activity, hydrolyzing O-glycosyl compounds (GO:0004553),Biological Process: carbohydrate metabolic process (GO:0005975)	glycoside hydrolase family 1 protein; K01188 beta-glucosidase [EC:3.2.1.21] (A)	Putative beta-glucosidase 41 OS=Arabidopsis thaliana GN=BGLU41 PE=3 SV=2	Glycosyl hydrolase family 1	glycoside hydrolase family 1 protein [Medicago truncatula]
Mpo2G27520	Molecular Function: protein binding (GO:0005515),Biological Process: defense response (GO:0006952),Biological Process: signal transduction (GO:0007165),Molecular Function: ADP binding (GO:0043531)	TMV resistance protein N-like; K19613 leucine-rich repeat protein SHOC2 (A)	TMV resistance protein N OS=Nicotiana glutinosa GN=N PE=1 SV=1	Leucine rich repeat	Tir-nbs-lrr resistance protein [Medicago truncatula]
Mpo2G27530	Molecular Function: protein binding (GO:0005515)	TMV resistance protein N-like; K19613 leucine-rich repeat protein SHOC2 (A)	Disease resistance-like protein CSA1 OS=Arabidopsis thaliana GN=CSA1 PE=3 SV=1	-	Tir-nbs-lrr resistance protein [Medicago truncatula]
Mpo2G27890	Molecular Function: protein binding (GO:0005515),Biological Process: defense response (GO:0006952),Biological Process: signal transduction (GO:0007165),Molecular Function: ADP binding (GO:0043531)	TMV resistance protein N-like; K19613 leucine-rich repeat protein SHOC2 (A)	TMV resistance protein N OS=Nicotiana glutinosa GN=N PE=1 SV=1	Leucine Rich Repeat	disease resistance protein (TIR-NBS-LRR class), putative [Medicago truncatula]
Mpo2G28430	Molecular Function: methyltransferase activity (GO:0008168),Molecular Function: O-methyltransferase activity (GO:0008171),Molecular Function: protein dimerization activity (GO:0046983)	OMT2.1; O-methyltransferase; K16040 trans-resveratrol di-O-methyltransferase [EC:2.1.1.240] (A)	Trans-resveratrol di-O-methyltransferase OS=Vitis vinifera GN=ROMT PE=1 SV=2	Dimerisation domain	orcinol O-methyltransferase [Medicago truncatula]
Mpo2G2930	Molecular Function: protein binding (GO:0005515)	LRR receptor-like serine/threonine-protein kinase FLS2-like; K13420 LRR receptor-like serine/threonine-protein kinase FLS2 [EC:2.7.11.1] (A)	LRR receptor-like serine/threonine-protein kinase GSO1 OS=Arabidopsis thaliana GN=GSO1 PE=2 SV=1	Leucine Rich Repeat	leucine-rich receptor-like kinase family protein, putative [Medicago truncatula]
Mpo2G29450	Molecular Function: nucleotide binding (GO:0000166),Molecular Function: ATP binding (GO:0005524),Cellular Component: membrane (GO:0016020),Molecular Function: ATPase activity (GO:0016887),Molecular Function: nucleoside-triphosphatase activity (GO:0017111)	hypothetical protein; K05681 ATP-binding cassette, subfamily G (WHITE), member 2 (A)	ABC transporter G family member 15 OS=Arabidopsis thaliana GN=ABCG15 PE=2 SV=2	ABC transporter	ABC transporter G family member [Medicago truncatula]
Mpo2G29460	Molecular Function: nucleotide binding (GO:0000166),Molecular Function: ATP binding (GO:0005524),Cellular Component: membrane (GO:0016020),Molecular Function: ATPase activity (GO:0016887),Molecular Function: nucleoside-triphosphatase activity (GO:0017111)	hypothetical protein; K05681 ATP-binding cassette, subfamily G (WHITE), member 2 (A)	ABC transporter G family member 15 OS=Arabidopsis thaliana GN=ABCG15 PE=2 SV=2	ABC-2 type transporter	white-brown-complex ABC transporter family protein [Medicago truncatula]
Mpo2G29470	Molecular Function: nucleotide binding (GO:0000166),Molecular Function: ATP binding (GO:0005524),Cellular Component: membrane (GO:0016020),Molecular Function: ATPase activity (GO:0016887),Molecular Function: nucleoside-triphosphatase activity (GO:0017111)	hypothetical protein; K05681 ATP-binding cassette, subfamily G (WHITE), member 2 (A)	ABC transporter G family member 15 OS=Arabidopsis thaliana GN=ABCG15 PE=2 SV=2	ABC transporter	white-brown-complex ABC transporter family protein [Medicago truncatula]
Mpo2G30810	Molecular Function: carbon-nitrogen ligase activity, with glutamine as amido-N-donor (GO:0016884)	amidase C869.01-like protein, putative; K01426 amidase [EC:3.5.1.4] (A)	Putative amidase C869.01 OS=Schizosaccharomyces pombe (strain 972 / ATCC 24843) GN=SPAC869.01 PE=3 SV=1	Amidase	amidase C869.01-like protein, putative [Medicago truncatula]
Mpo2G3170	Molecular Function: nucleotide binding (GO:0000166),Molecular Function: protein binding (GO:0005515),Biological Process: defense response (GO:0006952),Biological Process: signal transduction (GO:0007165),Molecular Function: nucleoside-triphosphatase activity (GO:0017111),Molecular Function: ADP binding (GO:0043531)	TMV resistance protein N-like; K19613 leucine-rich repeat protein SHOC2 (A)	TMV resistance protein N OS=Nicotiana glutinosa GN=N PE=1 SV=1	TIR domain	disease resistance protein (TIR-NBS-LRR class) [Medicago truncatula]
Mpo2G3180	Molecular Function: nucleotide binding (GO:0000166),Molecular Function: protein binding (GO:0005515),Biological Process: defense response (GO:0006952),Biological Process: signal transduction (GO:0007165),Molecular Function: nucleoside-triphosphatase activity (GO:0017111),Molecular Function: ADP binding (GO:0043531)	TMV resistance protein N-like; K19613 leucine-rich repeat protein SHOC2 (A)	TMV resistance protein N OS=Nicotiana glutinosa GN=N PE=1 SV=1	TIR domain	disease resistance protein (TIR-NBS-LRR class), putative [Medicago truncatula]
Mpo2G3200	Molecular Function: nucleotide binding (GO:0000166),Molecular Function: protein binding (GO:0005515),Biological Process: defense response (GO:0006952),Biological Process: signal transduction (GO:0007165),Molecular Function: nucleoside-triphosphatase activity (GO:0017111),Molecular Function: ADP binding (GO:0043531)	TMV resistance protein N-like; K19613 leucine-rich repeat protein SHOC2 (A)	TMV resistance protein N OS=Nicotiana glutinosa GN=N PE=1 SV=1	TIR domain	PREDICTED: uncharacterized protein LOC101511908 isoform X1 [Cicer arietinum]
Mpo2G33230	Molecular Function: hydrolase activity, hydrolyzing O-glycosyl compounds (GO:0004553),Biological Process: carbohydrate metabolic process (GO:0005975)	glycoside hydrolase family 1 protein; K01188 beta-glucosidase [EC:3.2.1.21] (A)	Beta-glucosidase 24 OS=Oryza sativa subsp. japonica GN=BGLU24 PE=2 SV=1	Glycosyl hydrolase family 1	beta-glucosidase G2 [Medicago truncatula]
Mpo2G33310	Molecular Function: hydrolase activity, hydrolyzing O-glycosyl compounds (GO:0004553),Biological Process: carbohydrate metabolic process (GO:0005975)	cyanogenic beta-glucosidase, putative; K01188 beta-glucosidase [EC:3.2.1.21] (A)	Beta-glucosidase 12 OS=Oryza sativa subsp. japonica GN=BGLU12 PE=2 SV=2	Glycosyl hydrolase family 1	cyanogenic beta-glucosidase, putative [Medicago truncatula]
Mpo2G33320	Molecular Function: hydrolase activity, hydrolyzing O-glycosyl compounds (GO:0004553),Biological Process: carbohydrate metabolic process (GO:0005975)	glycoside hydrolase family 1 protein; K01188 beta-glucosidase [EC:3.2.1.21] (A)	Beta-glucosidase 12 OS=Oryza sativa subsp. japonica GN=BGLU12 PE=2 SV=2	Glycosyl hydrolase family 1	glycoside hydrolase family 1 protein [Medicago truncatula]
Mpo2G33330	Molecular Function: hydrolase activity, hydrolyzing O-glycosyl compounds (GO:0004553),Biological Process: carbohydrate metabolic process (GO:0005975)	cyanogenic beta-glucosidase, putative; K01188 beta-glucosidase [EC:3.2.1.21] (A)	Cyanogenic beta-glucosidase (Fragment) OS=Trifolium repens GN=LI PE=1 SV=1	Glycosyl hydrolase family 1	beta-glucosidase G3 [Medicago truncatula]
Mpo2G33340	Molecular Function: hydrolase activity, hydrolyzing O-glycosyl compounds (GO:0004553),Biological Process: carbohydrate metabolic process (GO:0005975)	cyanogenic beta-glucosidase, putative; K01188 beta-glucosidase [EC:3.2.1.21] (A)	Cyanogenic beta-glucosidase (Fragment) OS=Trifolium repens GN=LI PE=1 SV=1	Glycosyl hydrolase family 1	cyanogenic beta-glucosidase, putative [Medicago truncatula]
Mpo2G33350	Molecular Function: iron ion binding (GO:0005506),Molecular Function: protein binding (GO:0005515),Molecular Function: lipoxygenase activity (GO:0016165),Molecular Function: oxidoreductase activity, acting on single donors with incorporation of molecular oxygen, incorporation of two atoms of oxygen (GO:0016702),Molecular Function: metal ion binding (GO:0046872),Biological Process: oxidation-reduc…	linoleate 13S-lipoxygenase 2-1, related protein; K00454 lipoxygenase [EC:1.13.11.12] (A)	Linoleate 13S-lipoxygenase 2-1, chloroplastic OS=Solanum tuberosum GN=LOX2.1 PE=1 SV=1	PLAT/LH2 domain	linoleate 13S-lipoxygenase 2-1, related protein [Medicago truncatula]
Mpo2G34100	Cellular Component: nucleosome (GO:0000786),Molecular Function: DNA binding (GO:0003677),Cellular Component: nucleus (GO:0005634),Biological Process: nucleosome assembly (GO:0006334)	core histone H2A/H2B/H3/H4; K11252 histone H2B (A)	Probable histone H2B.1 OS=Medicago truncatula PE=3 SV=3	Core histone H2A/H2B/H3/H4	unknown [Medicago truncatula]
Mpo2G34400	Cellular Component: nucleosome (GO:0000786),Molecular Function: DNA binding (GO:0003677),Cellular Component: nucleus (GO:0005634),Biological Process: nucleosome assembly (GO:0006334)	core histone H2A/H2B/H3/H4; K11252 histone H2B (A)	Probable histone H2B.1 OS=Medicago truncatula PE=3 SV=3	Core histone H2A/H2B/H3/H4	Histone H2B [Medicago truncatula]
Mpo2G34470	Cellular Component: nucleosome (GO:0000786),Molecular Function: DNA binding (GO:0003677),Cellular Component: nucleus (GO:0005634),Biological Process: nucleosome assembly (GO:0006334)	core histone H2A/H2B/H3/H4; K11252 histone H2B (A)	Probable histone H2B.1 OS=Medicago truncatula PE=3 SV=3	Core histone H2A/H2B/H3/H4	Histone H2B [Medicago truncatula]
Mpo2G35540	--	F-box/LRR protein, putative; K10268 F-box and leucine-rich repeat protein 2/20 (A)	F-box/LRR-repeat protein 15 OS=Bos taurus GN=FBXL15 PE=3 SV=1	--	F-box/LRR-repeat protein [Medicago truncatula]
Mpo2G36370	Molecular Function: protein binding (GO:0005515)	putative pirin-like protein At3g59260; K06911 uncharacterized protein (A)	Putative F-box/FBD/LRR-repeat protein At4g00315 OS=Arabidopsis thaliana GN=At4g00315 PE=3 SV=1	F-box domain	F-box/FBD-like domain protein [Medicago truncatula]
Mpo2G36380	--	putative pirin-like protein At3g59260; K06911 uncharacterized protein (A)	FBD-associated F-box protein At4g10400 OS=Arabidopsis thaliana GN=At4g10400 PE=2 SV=2	FBD	F-box/RNI/FBD-like domain protein [Medicago truncatula]
Mpo2G3710	Molecular Function: protein binding (GO:0005515)	receptor-like protein 12; K19613 leucine-rich repeat protein SHOC2 (A)	Receptor-like protein 12 OS=Arabidopsis thaliana GN=RLP12 PE=2 SV=2	Leucine Rich repeat	Receptor-like protein kinase [Medicago truncatula]
Mpo2G3720	Molecular Function: protein binding (GO:0005515)	Di-glucose binding protein with Kinesin motor domain; K10406 kinesin family member C2/C3 (A)	Receptor-like protein 12 OS=Arabidopsis thaliana GN=RLP12 PE=2 SV=2	Leucine rich repeat N-terminal domain	Receptor-like protein kinase [Medicago truncatula]
Mpo2G3730	Molecular Function: protein binding (GO:0005515)	Di-glucose binding protein with Kinesin motor domain; K10406 kinesin family member C2/C3 (A)	Receptor-like protein 12 OS=Arabidopsis thaliana GN=RLP12 PE=2 SV=2	Leucine rich repeat N-terminal domain	disease resistance family protein/LRR protein [Medicago truncatula]
Mpo2G3740	Molecular Function: protein binding (GO:0005515)	Di-glucose binding protein with Kinesin motor domain; K10406 kinesin family member C2/C3 (A)	Receptor-like protein 12 OS=Arabidopsis thaliana GN=RLP12 PE=2 SV=2	Leucine rich repeat N-terminal domain	Receptor-like protein kinase [Medicago truncatula]
Mpo2G3750	Molecular Function: protein binding (GO:0005515)	Di-glucose binding protein with Kinesin motor domain; K10406 kinesin family member C2/C3 (A)	Receptor-like protein 12 OS=Arabidopsis thaliana GN=RLP12 PE=2 SV=2	Leucine rich repeat N-terminal domain	disease resistance family protein/LRR protein [Medicago truncatula]
Mpo2G38880	Molecular Function: protein binding (GO:0005515)	hypothetical protein; K19613 leucine-rich repeat protein SHOC2 (A)	TMV resistance protein N OS=Nicotiana glutinosa GN=N PE=1 SV=1	Leucine Rich Repeat	disease resistance protein (TIR-NBS-LRR class), putative [Medicago truncatula]
Mpo2G3900	--	tyrosine/DOPA decarboxylase; K01592 tyrosine decarboxylase [EC:4.1.1.25] (A)	--	Protein of unknown function (DUF674)	DUF674 family protein [Medicago truncatula]
Mpo2G39020	Molecular Function: protein binding (GO:0005515),Biological Process: defense response (GO:0006952),Biological Process: signal transduction (GO:0007165),Molecular Function: ADP binding (GO:0043531)	TMV resistance protein N-like; K19613 leucine-rich repeat protein SHOC2 (A)	TMV resistance protein N OS=Nicotiana glutinosa GN=N PE=1 SV=1	Leucine Rich Repeat	disease resistance protein (TIR-NBS-LRR class), putative [Medicago truncatula]
Mpo2G39030	Molecular Function: protein binding (GO:0005515)	hypothetical protein; K19613 leucine-rich repeat protein SHOC2 (A)	TMV resistance protein N OS=Nicotiana glutinosa GN=N PE=1 SV=1	Leucine rich repeat	disease resistance protein (TIR-NBS-LRR class), putative [Medicago truncatula]
Mpo2G39050	Biological Process: defense response (GO:0006952),Molecular Function: ADP binding (GO:0043531)	TMV resistance protein N-like; K19613 leucine-rich repeat protein SHOC2 (A)	Putative disease resistance protein At4g11170 OS=Arabidopsis thaliana GN=At4g11170 PE=2 SV=1	NB-ARC domain	disease resistance protein (TIR-NBS-LRR class), putative [Medicago truncatula]
Mpo2G3930	Molecular Function: nucleotide binding (GO:0000166),Molecular Function: protein binding (GO:0005515),Biological Process: defense response (GO:0006952),Biological Process: signal transduction (GO:0007165),Molecular Function: nucleoside-triphosphatase activity (GO:0017111),Molecular Function: ADP binding (GO:0043531)	TMV resistance protein N-like; K19613 leucine-rich repeat protein SHOC2 (A)	TMV resistance protein N OS=Nicotiana glutinosa GN=N PE=1 SV=1	TIR domain	disease resistance protein (TIR-NBS-LRR class) [Medicago truncatula]
Mpo2G3940	--	TMV resistance protein N-like; K19613 leucine-rich repeat protein SHOC2 (A)	TMV resistance protein N OS=Nicotiana glutinosa GN=N PE=1 SV=1	--	disease resistance protein (TIR-NBS-LRR class) [Medicago truncatula]
Mpo2G3970	Molecular Function: protein binding (GO:0005515)	receptor-like protein 12; K19613 leucine-rich repeat protein SHOC2 (A)	Receptor-like protein 12 OS=Arabidopsis thaliana GN=RLP12 PE=2 SV=2	Leucine Rich Repeat	verticillium wilt resistance-like protein [Medicago truncatula]
Mpo2G4020	--	tyrosine/DOPA decarboxylase; K01592 tyrosine decarboxylase [EC:4.1.1.25] (A)	--	Protein of unknown function (DUF674)	hypothetical protein MTR_4g017550 [Medicago truncatula]
Mpo2G4050	Molecular Function: iron ion binding (GO:0005506),Molecular Function: electron carrier activity (GO:0009055),Molecular Function: oxidoreductase activity, acting on paired donors, with incorporation or reduction of molecular oxygen (GO:0016705),Molecular Function: heme binding (GO:0020037),Biological Process: oxidation-reduction process (GO:0055114)	hypothetical protein; K00512 steroid 17alpha-monooxygenase / 17alpha-hydroxyprogesterone aldolase [EC:1.14.14.19 4.1.2.30] (A)	Geraniol 8-hydroxylase OS=Catharanthus roseus GN=CYP76B6 PE=1 SV=1	Cytochrome P450	PREDICTED: geraniol 8-hydroxylase-like [Cicer arietinum]
Mpo2G4160	Molecular Function: hydrolase activity, hydrolyzing O-glycosyl compounds (GO:0004553),Biological Process: carbohydrate metabolic process (GO:0005975)	glycoside hydrolase family 1 protein; K01188 beta-glucosidase [EC:3.2.1.21] (A)	Beta-glucosidase 11 OS=Arabidopsis thaliana GN=BGLU11 PE=2 SV=2	Glycosyl hydrolase family 1	Beta-glucosidase [Medicago truncatula]
Mpo2G4410	Molecular Function: hydrolase activity, hydrolyzing O-glycosyl compounds (GO:0004553),Biological Process: carbohydrate metabolic process (GO:0005975)	glycoside hydrolase family 1 protein; K01188 beta-glucosidase [EC:3.2.1.21] (A)	Beta-glucosidase 24 OS=Oryza sativa subsp. japonica GN=BGLU24 PE=2 SV=1	Glycosyl hydrolase family 1	Beta-glucosidase G1 [Medicago truncatula]
Mpo2G4570	Molecular Function: nucleotide binding (GO:0000166),Biological Process: defense response (GO:0006952),Molecular Function: nucleoside-triphosphatase activity (GO:0017111),Molecular Function: ADP binding (GO:0043531)	TMV resistance protein N-like; K19613 leucine-rich repeat protein SHOC2 (A)	TMV resistance protein N OS=Nicotiana glutinosa GN=N PE=1 SV=1	NB-ARC domain	disease resistance protein (TIR-NBS-LRR class) [Medicago truncatula]
Mpo2G4800	Molecular Function: protein binding (GO:0005515),Biological Process: defense response (GO:0006952),Molecular Function: ADP binding (GO:0043531)	probable WRKY transcription factor 19-like; K19613 leucine-rich repeat protein SHOC2 (A)	Putative disease resistance protein At4g11170 OS=Arabidopsis thaliana GN=At4g11170 PE=2 SV=1	Leucine Rich Repeat	Tir-nbs-lrr resistance protein [Medicago truncatula]
Mpo2G4840	Molecular Function: protein binding (GO:0005515),Biological Process: defense response (GO:0006952),Biological Process: signal transduction (GO:0007165),Molecular Function: ADP binding (GO:0043531)	hypothetical protein; K19613 leucine-rich repeat protein SHOC2 (A)	Putative disease resistance protein At4g11170 OS=Arabidopsis thaliana GN=At4g11170 PE=2 SV=1	TIR domain	disease resistance protein (TIR-NBS-LRR class), putative [Medicago truncatula]
Mpo2G4860	Molecular Function: protein binding (GO:0005515),Biological Process: defense response (GO:0006952),Biological Process: signal transduction (GO:0007165),Molecular Function: ADP binding (GO:0043531)	hypothetical protein; K19613 leucine-rich repeat protein SHOC2 (A)	Putative disease resistance protein At4g11170 OS=Arabidopsis thaliana GN=At4g11170 PE=2 SV=1	Leucine rich repeat	Tir-nbs-lrr resistance protein [Medicago truncatula]
Mpo2G5790	Molecular Function: nucleotide binding (GO:0000166),Molecular Function: ATP binding (GO:0005524),Cellular Component: membrane (GO:0016020),Molecular Function: ATPase activity (GO:0016887),Molecular Function: nucleoside-triphosphatase activity (GO:0017111)	hypothetical protein; K08711 ATP-binding cassette, subfamily G (WHITE), member 2, PDR (A)	Pleiotropic drug resistance protein 1 OS=Nicotiana tabacum GN=PDR1 PE=2 SV=1	ABC-transporter extracellular N-terminal	drug resistance transporter-like ABC domain protein [Medicago truncatula]
Mpo2G7940	Molecular Function: protein kinase activity (GO:0004672),Molecular Function: protein tyrosine kinase activity (GO:0004713),Molecular Function: protein binding (GO:0005515),Molecular Function: ATP binding (GO:0005524),Biological Process: protein phosphorylation (GO:0006468)	probable LRR receptor-like serine/threonine-protein kinase At4g08850; K04730 interleukin-1 receptor-associated kinase 1 [EC:2.7.11.1] (A)	Probable LRR receptor-like serine/threonine-protein kinase At4g08850 OS=Arabidopsis thaliana GN=At4g08850 PE=2 SV=3	Leucine rich repeat N-terminal domain	LRR receptor-like kinase family protein [Medicago truncatula]
Mpo2G9180	--	replication factor-A carboxy-terminal domain protein; K07466 replication factor A1 (A)	Replication protein A 70 kDa DNA-binding subunit OS=Danio rerio GN=rpa1 PE=1 SV=1	Replication factor-A C terminal domain	Replication protein A 70 kDa DNA-binding subunit [Medicago truncatula]
Mpo2G9490	Molecular Function: nucleotide binding (GO:0000166),Molecular Function: ATP binding (GO:0005524),Biological Process: transport (GO:0006810),Cellular Component: integral to membrane (GO:0016021),Molecular Function: ATPase activity (GO:0016887),Molecular Function: nucleoside-triphosphatase activity (GO:0017111),Molecular Function: ATPase activity, coupled to transmembrane movement of substances (GO…	ABC transporter C family member 14-like; K05665 ATP-binding cassette, subfamily C (CFTR/MRP), member 1 (A)	ABC transporter C family member 14 OS=Arabidopsis thaliana GN=ABCC14 PE=1 SV=1	Glutathione S-transferase, C-terminal domain	Multidrug resistance protein ABC transporter family [Medicago truncatula]
Mpo2G9620	--	--	Protein ALTERED XYLOGLUCAN 4 OS=Arabidopsis thaliana GN=AXY4 PE=1 SV=1	PMR5 N terminal Domain	Pmr5/Cas1p GDSL/SGNH-like acyl-esterase family protein [Medicago truncatula]
Mpo2G9840	Molecular Function: protein kinase activity (GO:0004672),Molecular Function: protein tyrosine kinase activity (GO:0004713),Molecular Function: ATP binding (GO:0005524),Biological Process: protein phosphorylation (GO:0006468)	glycerophosphodiester phosphodiesterase protein kinase domain-containing GDPDL2-like; K04730 interleukin-1 receptor-associated kinase 1 [EC:2.7.11.1] (A)	Probable receptor-like protein kinase At1g67000 OS=Arabidopsis thaliana GN=At1g67000 PE=2 SV=2	Wall-associated receptor kinase C-terminal	Kinase R-like protein [Medicago truncatula]
Mpo3G0044L	Molecular Function: monooxygenase activity (GO:0004497),Molecular Function: iron ion binding (GO:0005506),Molecular Function: electron carrier activity (GO:0009055),Molecular Function: oxidoreductase activity, acting on paired donors, with incorporation or reduction of molecular oxygen (GO:0016705),Molecular Function: heme binding (GO:0020037),Biological Process: oxidation-reduction process (GO:0…	cytochrome P450 family 71 protein; K17854 cytochrome P450, family 2, subfamily K (A)	Cytochrome P450 83B1 OS=Arabidopsis thaliana GN=CYP83B1 PE=1 SV=1	Cytochrome P450	cytochrome P450 family 71 protein [Medicago truncatula]
Mpo3G0131L	Molecular Function: G-protein coupled receptor activity (GO:0004930),Molecular Function: protein binding (GO:0005515),Biological Process: signal transduction (GO:0007165),Cellular Component: membrane (GO:0016020)	--	FBD-associated F-box protein At5g60610 OS=Arabidopsis thaliana GN=At5g60610 PE=2 SV=1	F-box domain	F-box protein, putative [Medicago truncatula]
Mpo3G0152L	Molecular Function: thyroid-stimulating hormone receptor activity (GO:0004996),Biological Process: G-protein coupled receptor signaling pathway (GO:0007186),Cellular Component: integral to membrane (GO:0016021)	probable disease resistance protein At5g47250; K08596 sentrin-specific protease 7 [EC:3.4.22.68] (A)	Disease resistance protein At4g27190 OS=Arabidopsis thaliana GN=At4g27190 PE=2 SV=1	Leucine rich repeat	LRR and NB-ARC domain disease resistance protein [Medicago truncatula]
Mpo3G0190L	Molecular Function: single-stranded DNA binding (GO:0003697),Molecular Function: endonuclease activity (GO:0004519),Cellular Component: nucleus (GO:0005634),Biological Process: nucleotide-excision repair (GO:0006289)	heat shock cognate 70 kDa protein; K03283 heat shock 70kDa protein 1/8 (A)	Heat shock cognate 70 kDa protein OS=Petunia hybrida GN=HSP70 PE=2 SV=1	Hsp70 protein	Heat shock protein [Medicago truncatula]
Mpo3G0191L	Cellular Component: nucleosome (GO:0000786),Molecular Function: DNA binding (GO:0003677),Cellular Component: nucleus (GO:0005634),Biological Process: nucleosome assembly (GO:0006334)	heat shock cognate 70 kDa protein; K03283 heat shock 70kDa protein 1/8 (A)	Probable mediator of RNA polymerase II transcription subunit 37c OS=Arabidopsis thaliana GN=MED37C PE=1 SV=1	Hsp70 protein	Heat shock protein [Medicago truncatula]
Mpo3G0195L	Molecular Function: voltage-gated potassium channel activity (GO:0005249),Biological Process: potassium ion transport (GO:0006813),Cellular Component: voltage-gated potassium channel complex (GO:0008076)	probable mediator of RNA polymerase II transcription subunit 37c; K03283 heat shock 70kDa protein 1/8 (A)	Probable mediator of RNA polymerase II transcription subunit 37c OS=Arabidopsis thaliana GN=MED37C PE=1 SV=1	Hsp70 protein	PREDICTED: probable mediator of RNA polymerase II transcription subunit 37c [Cicer arietinum]
Mpo3G0230L	Biological Process: cellular amino acid metabolic process (GO:0006520)	heat shock 70 kDa protein; K03283 heat shock 70kDa protein 1/8 (A)	Heat shock cognate 70 kDa protein OS=Petunia hybrida GN=HSP70 PE=2 SV=1	Hsp70 protein	Heat shock protein [Medicago truncatula]
Mpo3G0276L	Molecular Function: nucleotide binding (GO:0000166),Molecular Function: DNA binding (GO:0003677),Molecular Function: ATP binding (GO:0005524),Cellular Component: nucleus (GO:0005634),Biological Process: regulation of transcription, DNA-dependent (GO:0006355),Molecular Function: nucleoside-triphosphatase activity (GO:0017111),Biological Process: protein metabolic process (GO:0019538)	ATP-dependent chaperone ClpB; K03695 ATP-dependent Clp protease ATP-binding subunit ClpB (A)	Chaperone protein ClpB1 OS=Arabidopsis thaliana GN=CLPB1 PE=1 SV=2	Clp amino terminal domain, pathogenicity island component	ATP-dependent chaperone ClpB [Medicago truncatula]
Mpo3G0292L	Molecular Function: neuropeptide Y receptor activity (GO:0004983),Biological Process: G-protein coupled receptor signaling pathway (GO:0007186),Cellular Component: integral to membrane (GO:0016021)	heat shock 70 kDa protein; K03283 heat shock 70kDa protein 1/8 (A)	Heat shock cognate 70 kDa protein OS=Petunia hybrida GN=HSP70 PE=2 SV=1	Hsp70 protein	heat shock 70 kDa protein [Medicago truncatula]
Mpo3G0347L	Molecular Function: vasopressin receptor activity (GO:0005000),Molecular Function: iron ion binding (GO:0005506),Biological Process: G-protein coupled receptor signaling pathway (GO:0007186),Molecular Function: electron carrier activity (GO:0009055),Cellular Component: integral to membrane (GO:0016021),Molecular Function: oxidoreductase activity, acting on paired donors, with incorporation or red…	cytochrome P450 86B1-like; K15405 midchain alkane hydroxylase (A)	Alkane hydroxylase MAH1 OS=Arabidopsis thaliana GN=CYP96A15 PE=2 SV=1	Cytochrome P450	cytochrome P450 family protein [Medicago truncatula]
Mpo3G0351L	Molecular Function: iron ion binding (GO:0005506),Cellular Component: actin filament (GO:0005884),Molecular Function: electron carrier activity (GO:0009055),Molecular Function: oxidoreductase activity, acting on paired donors, with incorporation or reduction of molecular oxygen (GO:0016705),Molecular Function: heme binding (GO:0020037),Biological Process: actin nucleation (GO:0045010),Biological …	cytochrome P450 86B1-like; K15402 fatty acid omega-hydroxylase [EC:1.14.-.-] (A)	Alkane hydroxylase MAH1 OS=Arabidopsis thaliana GN=CYP96A15 PE=2 SV=1	Cytochrome P450	cytochrome P450 family protein [Medicago truncatula]
Mpo3G0366L	Molecular Function: hydrolase activity, hydrolyzing O-glycosyl compounds (GO:0004553),Molecular Function: calcitonin receptor activity (GO:0004948),Biological Process: carbohydrate metabolic process (GO:0005975),Cellular Component: membrane (GO:0016020)	glycoside hydrolase family 1 protein; K01188 beta-glucosidase [EC:3.2.1.21] (A)	Beta-glucosidase 11 OS=Oryza sativa subsp. japonica GN=BGLU11 PE=3 SV=2	Glycosyl hydrolase family 1	glycoside hydrolase family 1 protein [Medicago truncatula]
Mpo3G0465L	Molecular Function: protein kinase activity (GO:0004672),Molecular Function: protein tyrosine kinase activity (GO:0004713),Molecular Function: G-protein coupled receptor activity (GO:0004930),Molecular Function: protein binding (GO:0005515),Molecular Function: ATP binding (GO:0005524),Biological Process: protein phosphorylation (GO:0006468),Cellular Component: membrane (GO:0016020)	probable LRR receptor-like serine/threonine-protein kinase At4g08850; K04730 interleukin-1 receptor-associated kinase 1 [EC:2.7.11.1] (A)	Probable leucine-rich repeat receptor-like protein kinase At1g35710 OS=Arabidopsis thaliana GN=At1g35710 PE=2 SV=1	Leucine rich repeat N-terminal domain	LRR receptor-like kinase family protein [Medicago truncatula]
Mpo3G0511L	--	heat shock cognate 70 kDa protein; K03283 heat shock 70kDa protein 1/8 (A)	Heat shock cognate 70 kDa protein OS=Petunia hybrida GN=HSP70 PE=2 SV=1	Hsp70 protein	heat shock cognate 70 kDa protein [Medicago truncatula]
Mpo3G0512L	Molecular Function: vasoactive intestinal polypeptide receptor activity (GO:0004999),Biological Process: G-protein coupled receptor signaling pathway (GO:0007186),Cellular Component: membrane (GO:0016020)	heat shock cognate 70 kDa protein; K03283 heat shock 70kDa protein 1/8 (A)	Heat shock cognate 70 kDa protein OS=Petunia hybrida GN=HSP70 PE=2 SV=1	Hsp70 protein	heat shock cognate 70 kDa protein [Medicago truncatula]
Mpo3G0538L	Molecular Function: protein kinase activity (GO:0004672),Molecular Function: protein tyrosine kinase activity (GO:0004713),Molecular Function: protein binding (GO:0005515),Molecular Function: ATP binding (GO:0005524),Biological Process: protein phosphorylation (GO:0006468),Biological Process: regulation of nitrogen utilization (GO:0006808),Molecular Function: enzyme regulator activity (GO:0030234)	probable LRR receptor-like serine/threonine-protein kinase At4g08850; K04730 interleukin-1 receptor-associated kinase 1 [EC:2.7.11.1] (A)	Probable LRR receptor-like serine/threonine-protein kinase At4g08850 OS=Arabidopsis thaliana GN=At4g08850 PE=2 SV=3	Leucine rich repeat N-terminal domain	LRR receptor-like kinase family protein [Medicago truncatula]
Mpo3G0605L	Molecular Function: DNA binding (GO:0003677),Molecular Function: DNA topoisomerase type II (ATP-hydrolyzing) activity (GO:0003918),Molecular Function: protein kinase activity (GO:0004672),Molecular Function: protein tyrosine kinase activity (GO:0004713),Molecular Function: ATP binding (GO:0005524),Biological Process: DNA topological change (GO:0006265),Biological Process: protein phosphorylation …	G-type lectin S-receptor-like serine/threonine-protein kinase At1g11280; K04733 interleukin-1 receptor-associated kinase 4 [EC:2.7.11.1] (A)	G-type lectin S-receptor-like serine/threonine-protein kinase At1g11300 OS=Arabidopsis thaliana GN=At1g11300 PE=2 SV=1	PAN-like domain	S-locus lectin kinase family protein [Medicago truncatula]
Mpo3G0607L	Molecular Function: trace-amine receptor activity (GO:0001594),Molecular Function: protein kinase activity (GO:0004672),Molecular Function: protein tyrosine kinase activity (GO:0004713),Molecular Function: ATP binding (GO:0005524),Biological Process: protein phosphorylation (GO:0006468),Biological Process: G-protein coupled receptor signaling pathway (GO:0007186),Cellular Component: integral to m…	G-type lectin S-receptor-like serine/threonine-protein kinase At1g11280; K04733 interleukin-1 receptor-associated kinase 4 [EC:2.7.11.1] (A)	G-type lectin S-receptor-like serine/threonine-protein kinase At1g11330 OS=Arabidopsis thaliana GN=At1g11330 PE=2 SV=3	PAN-like domain	S-locus lectin kinase family protein [Medicago truncatula]
Mpo3G0610L	Molecular Function: sequence-specific DNA binding transcription factor activity (GO:0003700),Molecular Function: protein kinase activity (GO:0004672),Molecular Function: protein tyrosine kinase activity (GO:0004713),Molecular Function: voltage-gated potassium channel activity (GO:0005249),Molecular Function: ATP binding (GO:0005524),Cellular Component: nucleus (GO:0005634),Biological Process: reg…	G-type lectin S-receptor-like serine/threonine-protein kinase At1g11300; K04733 interleukin-1 receptor-associated kinase 4 [EC:2.7.11.1] (A)	G-type lectin S-receptor-like serine/threonine-protein kinase At1g11300 OS=Arabidopsis thaliana GN=At1g11300 PE=2 SV=1	PAN-like domain	G-type lectin S-receptor-like Serine/Threonine-kinase [Medicago truncatula]
Mpo3G0630L	Biological Process: modulation by virus of host morphology or physiology (GO:0019048),Molecular Function: interleukin-1 binding (GO:0019966)	--	--	--	envelope-like protein, putative [Medicago truncatula]
Mpo3G0753L	Molecular Function: protein binding (GO:0005515)	hypothetical protein; K13420 LRR receptor-like serine/threonine-protein kinase FLS2 [EC:2.7.11.1] (A)	Phytosulfokine receptor 2 OS=Arabidopsis thaliana GN=PSKR2 PE=2 SV=1	Leucine rich repeat N-terminal domain	PREDICTED: leucine-rich repeat receptor protein kinase MSP1-like isoform X3 [Cicer arietinum]
Mpo3G0830L	--	uncharacterized LOC101514564; K15378 solute carrier family 45, member 1/2/4 (A)	--	--	hypothetical protein MTR_5g015970 [Medicago truncatula]
Mpo3G0836L	Molecular Function: protein binding (GO:0005515),Cellular Component: extracellular region (GO:0005576),Biological Process: pathogenesis (GO:0009405),Molecular Function: ADP binding (GO:0043531)	putative disease resistance protein RGA3; K15078 structure-specific endonuclease subunit SLX1 [EC:3.6.1.-] (A)	Putative disease resistance protein RGA1 OS=Solanum bulbocastanum GN=RGA1 PE=2 SV=2	Leucine Rich Repeat	hypothetical protein MTR_7g091140, partial [Medicago truncatula]
Mpo3G0902L	Molecular Function: protein binding (GO:0005515),Biological Process: G-protein coupled receptor signaling pathway (GO:0007186),Biological Process: phototransduction (GO:0007602),Cellular Component: integral to membrane (GO:0016021)	probable receptor protein kinase TMK1; K17285 selenium-binding protein 1 (A)	Receptor-like kinase TMK4 OS=Arabidopsis thaliana GN=TMK4 PE=1 SV=1	Leucine Rich Repeat	Receptor-like kinase [Medicago truncatula]
Mpo3G0930	--	hypothetical protein; K17964 leucine-rich PPR motif-containing protein, mitochondrial (A)	Pentatricopeptide repeat-containing protein At5g46100 OS=Arabidopsis thaliana GN=At5g46100 PE=2 SV=1	PPR repeat	PPR superfamily protein [Medicago truncatula]
Mpo3G1003L	Molecular Function: structural molecule activity (GO:0005198),Molecular Function: protein binding (GO:0005515),Cellular Component: cell outer membrane (GO:0009279),Cellular Component: integral to membrane (GO:0016021)	PIF1-like helicase; K15255 ATP-dependent DNA helicase PIF1 [EC:3.6.4.12] (A)	Putative F-box/LRR-repeat protein At3g44810 OS=Arabidopsis thaliana GN=At3g44810 PE=3 SV=2	F-box domain	Cyclin-like F-box [Medicago truncatula]
[truncated: 453 more rows]

## Sheet: Table S7
Table S7 Fourfold degenerated (4DTv) site values. Mpo, Medicago polymorpha; Mtr, M. truncatula; Msa, M. sativa; Gma, Glycine max; Vvi, Vitis vinifera; Ath, Arabidopsis thaliana; Atr, Amborella trichopoda.
Class	0	0.02	0.04	0.06	0.08	0.1	0.12	0.14	0.16	0.18	0.2	0.22	0.24	0.26	0.28	0.3	0.32	0.34	0.36	0.38	0.4	0.42	0.44	0.46	0.48	0.5	0.52	0.54	0.56	0.58	0.6	0.62	0.64	0.66	0.68	0.7	0.72	0.74	0.76	0.78	0.8	0.82	0.84	0.86	0.88	0.9	0.92	0.94	0.96
[truncated: 9 more rows]
[truncated: 154 more columns]

## Sheet: Table S8
Table S8 Key genes involved in lignin biosynthesis pathway of M. polymorpha. PAL, phenylalanine ammonia-lyase; 4CL, 4-coumarate: CoA ligase; C3H, p-coumarate 3-hydroxylase; HCT, hydroxycinnamoyl-CoA: shikimate hydroxycinnamoyl transferase; CCR, cinnamoyl-CoA reductase; C4H, cinnamate 4-hydroxylase; CAD, cinnamyl alcohol dehydrogenase; CCoAOMT, caffeoyl-CoA O-methyltransferase; COMT, caffeic acid …
[truncated: 77 more rows]

[truncated: 1 more sheets: Table S9]
